# Supplementary material for: Consequences of multiple imputation of missing standard deviations and sample sizes in meta‐analysis
Source: Ecol Evol. 2020 Oct 7;10(20):11699–712. doi: 10.1002/ece3.6806 (PMC7593147; doi:10.1002/ece3.6806)
Supplement: Supplementary file 1 — Data S1 [file ECE3-10-11699-s001.xlsx]

## Sheet: Literature screened
ID	why not	Year	Authors	Title
1		2018	Viana, AB; Crtes, MO; Cornelissen, TG; Neves, FD	Interactions between wood-inhabiting fungi and termites: a meta-analytical review
2		2018	Haest, B; Huppop, O; Bairlein, F	Challenging a 15-year-old claim: The North Atlantic Oscillation index as a predictor of spring migration phenology of birds
3	not ecological	2018	Azucar, D; Marengo, D; Settanni, M	Predicting the Big 5 personality traits from digital footprints on social media: A meta-analysis
4		2018	Liu, X; Yang, T; Wang, Q; Huang, FR; Li, LH	Dynamics of soil carbon and nitrogen stocks after afforestation in arid and semi-arid regions: A meta-analysis
5		2018	Coutinho, JGD; Garibaldi, LA; Viana, BF	The influence of local and landscape scale on single response traits in bees: A meta-analysis
6	Theory article	2018	Gurevitch, J; Koricheva, J; Nakagawa, S; Stewart, G	Meta-analysis and the science of research synthesis
7	not ecological	2018	Wilbourn, RV; Moatt, JP; Froy, H; Walling, CA; Nussey, DH; Boonekamp, JJ	The relationship between telomere length and mortality risk in non-model vertebrate systems: a meta-analysis
8		2018	Ratto, F; Simmons, BI; Spake, R; Zamora-Gutierrez, V; MacDonald, MA; Merriman, JC; Tremlett, CJ; Poppy, GM; Peh, KSH; Dicks, LV	Global importance of vertebrate pollinators for plant reproductive success: a meta-analysis
9	no publication-based meta-analysis	2018	van der Geer, AAE; Lomolino, MV; Lyras, G	'On being the right size'* - Do aliens follow the rules?
10		2018	Goldenberg, SU; Nagelkerken, I; Marangon, E; Bonnet, A; Ferreira, CM; Connell, SD	Ecological complexity buffers the impacts of future climate on marine consumers
11	not ecological	2018	Allen, K; Kern, ML; Vella-Brodrick, D; Hattie, J; Waters, L	What Schools Need to Know About Fostering School Belonging: a Meta-analysis
12	not ecological	2018	Kent, S; Devonport, TJ; Lane, AM; Nicholls, W; Friesen, AP	The Effects of Coping Interventions on Ability to Perform Under Pressure
13		2018	Guy-Haim, T; Lyons, DA; Kotta, J; Ojaveer, H; Queiros, AM; Chatzinikolaou, E; Arvanitidis, C; Como, S; Magni, P; Blight, AJ; Orav-Kotta, H; Somerfield, PJ; Crowe, TP; Rilov, G	Diverse effects of invasive ecosystem engineers on marine biodiversity and ecosystem functions: A global review and meta-analysis
14		2018	Batary, P; Kurucz, K; Suarez-Rubio, M; Chamberlain, DE	Non-linearities in bird responses across urbanization gradients: A meta-analysis
15		2018	Tonietto, RK; Larkin, DJ	Habitat restoration benefits wild bees: A meta-analysis
16		2018	Becker, DJ; Streicker, DG; Altizer, S	Using host species traits to understand the consequences of resource provisioning for host-parasite interactions
17		2018	Janicke, T; Morrow, EH	Operational sex ratio predicts the opportunity and direction of sexual selection across animals
18		2018	Marino, NDC; Romero, GQ; Farjalla, VF	Geographical and experimental contexts modulate the effect of warming on top-down control: a meta-analysis
19	not ecological	2018	Sun, DQ; Hale, L; Kar, G; Soolanayakanahally, R; Adl, S	Phosphorus recovery and reuse by pyrolysis: Applications for agriculture and environment
20		2018	Jones, HP; Jones, PC; Barbier, EB; Blackburn, RC; Benayas, JMR; Holl, KD; McCrackin, M; Meli, P; Montoya, D; Mateos, DM	Restoration and repair of Earth's damaged ecosystems
21	not ecological	2018	Niemela, PT; Dingemanse, NJ	Meta-analysis reveals weak associations between intrinsic state and personality
22	different effect size	2018	Schoenemann, KL; Bonier, F	Repeatability of glucocorticoid hormones in vertebrates: a meta-analysis
23	no publication-based meta-analysis	2018	Rodrigues, RR; Rodgers, NC; Wu, XW; Williams, MA	COREMIC: a web-tool to search for a niche associated CORE MICrobiome
24	no publication-based meta-analysis	2018	Molari, M; Guilini, K; Lott, C; Weber, M; de Beer, D; Meyer, S; Ramette, A; Wegener, G; Wenzhofer, F; Martin, D; Cibic, T; De Vittor, C; Vanreusel, A; Boetius, A	CO2 leakage alters biogeochemical and ecological functions of submarine sands
25	not ecological	2018	Klemick, H; Griffiths, C; Guignet, D; Walsh, P	Improving Water Quality in an Iconic Estuary: An Internal Meta-analysis of Property Value Impacts Around the Chesapeake Bay
26		2018	Rohner, PT; Teder, T; Esperk, T; Lupold, S; Blanckenhorn, WU	The evolution of male-biased sexual size dimorphism is associated with increased body size plasticity in males
27	not ecological	2018	Bittante, G; Cecchinato, A; Schiavon, S	Dairy system, parity, and lactation stage affect enteric methane production, yield, and intensity per kilogram of milk and cheese predicted from gas chromatography fatty acids
28	not ecological	2018	Patel, V; Burns, JK; Dhingra, M; Tarver, L; Kohrt, BA; Lund, C	Income inequality and depression: a systematic review and meta-analysis of the association and a scoping review of mechanisms
29		2018	Noble, DWA; Stenhouse, V; Schwanz, LE	Developmental temperatures and phenotypic plasticity in reptiles: a systematic review and meta-analysis
30		2018	Sievers, M; Hale, R; Parris, KM; Swearer, SE	Impacts of human-induced environmental change in wetlands on aquatic animals
31	different effect size	2018	Comte, L; Olden, JD	Evidence for dispersal syndromes in freshwater fishes
32	no publication-based meta-analysis	2018	Fu, CH; Travers-Trolet, M; Velez, L; Gruss, A; Bundy, A; Shannon, LJ; Fulton, EA; Akoglu, E; Houle, JE; Coll, M; Verley, P; Heymans, JJ; John, E; Shin, YJ	Risky business: The combined effects of fishing and changes in primary productivity on fish communities
33	no publication-based meta-analysis	2018	Stachelek, J; Ford, C; Kincaid, D; King, K; Miller, H; Nagelkirk, R	The National Eutrophication Survey: lake characteristics and historical nutrient concentrations
34	different effect size	2018	Iwasaki, A; Noda, T	A framework for quantifying the relationship between intensity and severity of impact of disturbance across types of events and species
35	different effect size	2018	Hung, KLJ; Kingston, JM; Albrecht, M; Holway, DA; Kohn, JR	The worldwide importance of honey bees as pollinators in natural habitats
36	based on raw data	2018	Des Roches, S; Post, DM; Turley, NE; Bailey, JK; Hendry, AP; Kinnison, MT; Schweitzer, JA; Palkovacs, EP	The ecological importance of intraspecific variation
37	no publication-based meta-analysis	2018	Montoya-Pfeiffer, PM; Rodrigues, RR; Metzger, JP; da Silva, CI; Baquero, OS; dos Santos, IA	Are the assemblages of tree pollination modes being recovered by tropical forest restoration?
38	not ecological	2018	Holt-Lunstad, J	Why Social Relationships Are Important for Physical Health: A Systems Approach to Understanding and Modifying Risk and Protection
39		2018	Kettel, EF; Gentle, LK; Quinn, JL; Yarnell, RW	The breeding performance of raptors in urban landscapes: a review and meta-analysis
40	not ecological	2018	Huang, Y; Shallcross, D; Pi, L; Tian, F; Pan, J; Ronsmans, C	Ethnicity and maternal and child health outcomes and service coverage in western China: a systematic review and meta-analysis
41	not ecological	2018	Harrison, AL; Taylor, NF; Shields, N; Frawley, HC	Attitudes, barriers and enablers to physical activity in pregnant women: a systematic review
42		2018	Xiao, ZG; Wang, X; Koricheva, J; Kergunteuil, A; Le Bayon, RC; Liu, MQ; Hu, F; Rasmann, S	Earthworms affect plant growth and resistance against herbivores: A meta-analysis
43		2018	Zhou, ZH; Wang, CK; Luo, YQ	Effects of forest degradation on microbial communities and soil carbon cycling: A global meta-analysis
44		2018	Kinlock, NL; Prowant, L; Herstoff, EM; Foley, CM; Akin-Fajiye, M; Bender, N; Umarani, M; Ryu, HY; Sen, B; Gurevitch, J	Explaining global variation in the latitudinal diversity gradient: Meta-analysis confirms known patterns and uncovers new ones
45	not ecological	2018	Mikulska, M; Averbuch, D; Tissot, F; Cordonnier, C; Akova, M; Calandra, T; Ceppi, M; Bruzzi, P; Viscoli, C	Fluoroquinolone prophylaxis in haematological cancer patients with neutropenia: ECIL critical appraisal of previous guidelines
46		2018	Risely, A; Klaassen, M; Hoye, BJ	Migratory animals feel the cost of getting sick: A meta-analysis across species
47	based on raw data	2018	Hillebrand, H; Blasius, B; Borer, ET; Chase, JM; Downing, JA; Eriksson, BK; Filstrup, CT; Harpole, WS; Hodapp, D; Larsen, S; Lewandowska, AM; Seabloom, EW; Van de Waal, DB; Ryabov, AB	Biodiversity change is uncoupled from species richness trends: Consequences for conservation and monitoring
48		2018	Strain, EMA; Olabarria, C; Mayer-Pinto, M; Cumbo, V; Morris, RL; Bugnot, AB; Dafforn, KA; Heery, E; Firth, LB; Brooks, PR; Bishop, MJ	Eco-engineering urban infrastructure for marine and coastal biodiversity: Which interventions have the greatest ecological benefit?
49	no publication-based meta-analysis	2018	LeBauer, D; Kooper, R; Mulrooney, P; Rohde, S; Wang, D; Long, SP; Dietze, MC	BETYdb: a yield, trait, and ecosystem service database applied to second-generation bioenergy feedstock production
50	no publication-based meta-analysis	2018	Xu, JR; Morris, PJ; Liu, JG; Holden, J	PEATMAP: Refining estimates of global peatland distribution based on a meta-analysis
51	not ecological	2018	Phung, D; Nguyen, HX; Nguyen, HLT; Do, CM; Tran, QD; Chu, C	Spatiotemporal variation of hand-foot-mouth disease in relation to socioecological factors: A multiple-province analysis in Vietnam
52		2018	T Merkling, S Nakagawa, M Lagisz, LE Schwanz	Maternal Testosterone and Offspring Sex-Ratio in Birds and Mammals: A Meta-Analysis
53	duplicate	2018	NL Kinlock, L Prowant, EM Herstoff…	Explaining global variation in the latitudinal diversity gradient: Meta‐analysis confirms known patterns and uncovers new ones
54	Theory article	2018	NR Haddaway, T Rytwinski	Meta-analysis in not an exact science: Call for guidance on quantitative synthesis decisions
55	duplicate	2018	A Risely, M Klaassen, BJ Hoye	Migratory animals feel the cost of getting sick: A meta‐analysis across species
56		2018	J Koricheva, D Hayes	The relative importance of plant intraspecific diversity in structuring arthropod communities: a meta‐analysis
57	based on raw data	2018	A Sanchez-Tojar, S Nakagawa, M Sanchez-Fortun…	Meta-analysis challenges a textbook example of status signalling: evidence for publication bias
58	different effect size	2018	J Soininen, J Heino, J Wang	A meta‐analysis of nestedness and turnover components of beta diversity across organisms and ecosystems
59	not ecological	2018	JI Kim, G Kim	Effects on inequality in life expectancy from a social ecology perspective
60		2018	MO Adu, DO Yawson, FA Armah, PA Asare…	Meta-analysis of crop yields of full, deficit, and partial root-zone drying irrigation
61	not ecological	2018	CM Olbert, A Nagendra, B Buck	Meta-analysis of Black vs. White racial disparity in schizophrenia diagnosis in the United States: Do structured assessments attenuate racial disparities?
62	based on raw data	2018	JM Cohen, MJ Lajeunesse, JR Rohr	A global synthesis of animal phenological responses to climate change
63		2018	MS Thomsen, AH Altieri, C Angelini…	Secondary foundation species enhance biodiversity
64	Theory article	2018	DWA Noble, S Nakagawa	Planned missing data design: stronger inferences, increased research efficiency and improved animal welfare in ecology and evolution
65		2018	AFA Pellegrini, A Ahlström, SE Hobbie, PB Reich…	Fire frequency drives decadal changes in soil carbon and nitrogen and ecosystem productivity
66		2018	JL Merlo, AP Cutrera, MJ Kittlein, RR Zenuto	Individual condition and inflammatory response to PHA in the subterranean rodent Ctenomys talarum (Talas tuco-tuco): A multivariate approach
67		2018	RJ Weaver, ESA Santos, AM Tucker, AE Wilson…	Carotenoid metabolism strengthens the link between feather coloration and individual quality
68		2018	FX Palacio, M Ordano	The Strength and Drivers of Bird-Mediated Selection on Fruit Crop Size: A Meta-Analysis
69	not ecological	2018	S Konishi, CFS Ng, C Watanabe	U-shaped association between fertility and mortality in a community-based sample of Japanese women
70		2018	PR Steward, AJ Dougill, C Thierfelder…	The adaptive capacity of maize-based conservation agriculture systems to climate stress in tropical and subtropical environments: A meta-regression of yields
71	not ecological	2018	AT Booth, JA Macdonald, GJ Youssef	Contextual stress and maternal sensitivity: A meta-analytic review of stress associations with the Maternal Behavior Q-Sort in observational studies
72		2018	Q Liu, Y Zhang, B Liu, JE Amonette, Z Lin, G Liu…	How does biochar influence soil N cycle? A meta-analysis
73	not ecological	2018	S Schneider, M Beege, S Nebel, GD Rey	A meta-analysis of how signaling affects learning with media
74	not ecological	2018	ML Sadoine, A Smargiassi, V Ridde…	The associations between malaria, interventions, and the environment: a systematic review and meta-analysis
75	not ecological	2018	J Xiang, A Hansen, Q Liu, MX Tong, X Liu…	Association between malaria incidence and meteorological factors: a multi-location study in China, 2005–2012
76	no publication-based meta-analysis	2018	TP Holmes, J Vose, T Warziniack…	Forest Ecosystem Services: Water Resources
77	no publication-based meta-analysis	2018	Z Cai, L Wang, X Song, S Tagore, X Li, H Wang…	Adaptive Transcriptome Profiling of Subterranean Zokor, Myospalax baileyi, to High-Altitude Stresses in Tibet
78	not ecological	2018	MA Cohen, A Tubb	The impact of environmental regulation on firm and country competitiveness: A meta-analysis of the porter hypothesis
79	not ecological	2018	RJT Mocking, J Assies, HG Ruhé…	Focus on fatty acids in the neurometabolic pathophysiology of psychiatric disorders
80		2018	MO Martin-Guay, A Paquette, J Dupras…	The new Green Revolution: Sustainable intensification of agriculture by intercropping
81	no publication-based meta-analysis	2018	LA Schoenle, I Schoepf, NM Weinstein, IT Moore…	Higher plasma corticosterone is associated with reduced costs of infection in red-winged blackbirds
82	no access to publication	2018	ARS Oliveira, LW Cohnstaedt, E Strathe, L Etcheverry…	Meta-Analyses of Japanese Encephalitis Virus Infection, Dissemination, and Transmission Rates in Vectors
83	not ecological	2018	JT Marchesan, T Morelli, K Moss…	Interdental Cleaning Is Associated with Decreased Oral Disease Prevalence
84		2018	YM Awad, J Wang, AD Igalavithana, DCW Tsang…	Biochar Effects on Rice Paddy: Meta-analysis
85	different effect size	2018	CD Cowan	Using Carex aquatilis as a Biological Assessment Tool in Monitoring Salt-Impacted Boreal Peatlands
86	Theory article	2018	NR Magliocca, EC Ellis, GRH Allington…	Closing global knowledge gaps: Producing generalized knowledge from case studies of social-ecological systems
87	not ecological	2018	TR Jue, ES Sena, MR Macleod, KL McDonald…	A systematic review and meta-analysis of topoisomerase inhibition in pre-clinical glioma models
88	no publication-based meta-analysis	2018	R Yousefpour, ALD Augustynczik, CPO Reyer…	Realizing Mitigation Efficiency of European Commercial Forests by Climate Smart Forestry
89	no publication-based meta-analysis	2018	B Sun, L Cui, W Li, X Kang, X Pan, Y Lei	A meta-analysis of coastal wetland ecosystem services in Liaoning Province, China
90		2017	Kollars, NM; Henry, AK; Whalen, MA; Boyer, KE; Cusson, M; Eklof, JS; Hereu, CM; Jorgensen, P; Kiriakopolos, SL; Reynolds, PL; Tomas, F; Turner, MS; Ruesink, JL	Meta-Analysis of Reciprocal Linkages between Temperate Seagrasses and Waterfowl with Implications for Conservation
91	not ecological	2017	Ermolaeva, P	IN THE LABYRINTHS OF THE "SUSTAINABLE CITY" CONCEPTS: THE META-ANALYSIS OF CONTEMPORARY STUDIES
92		2017	Tekiela, DR; Barney, JN	Not All Roads Lead to Rome: A Meta-analysis of Invasive Plant Impact Methodology
93	no publication-based meta-analysis	2017	Lowe, MR; Sehlinger, T; Soniat, TM; La Peyre, MK	INTERACTIVE EFFECTS OF WATER TEMPERATURE AND SALINITY ON GROWTH AND MORTALITY OF EASTERN OYSTERS, CRASSOSTREA VIRGINICA: A META-ANALYSIS USING 40 YEARS OF MONITORING DATA
94		2017	Eziz, A; Yan, ZB; Tian, D; Han, WX; Tang, ZY; Fang, JY	Drought effect on plant biomass allocation: A meta-analysis
95		2017	Hu, J; Lu, YH; Fu, BJ; Comber, AJ; Harris, P	Quantifying the effect of ecological restoration on runoff and sediment yields: A meta-analysis for the Loess Plateau of China
96	Theory article	2017	McDowell, M; Jacobs, P	Meta-Analysis of the Effect of Natural Frequencies on Bayesian Reasoning
97	not ecological	2017	Fanson, KV; Nemeth, Z; Ramenofsky, M; Wingfield, JC; Buchanan, KL	Inter-laboratory variation in corticosterone measurement: Implications for comparative ecological and evolutionary studies
98		2017	Cadotte, MW; Yasui, SLE; Livingstone, S; MacIvor, JS	Are urban systems beneficial, detrimental, or indifferent for biological invasion?
99	not ecological	2017	Park, KY; Kim, HJ; Ahn, HS; Yim, SY; Jun, JB	Association between acute gouty arthritis and meteorological factors: An ecological study using a systematic review and meta-analysis
100	no publication-based meta-analysis	2017	Jones, SK; Ripplinger, J; Collins, SL	Species reordering, not changes in richness, drives long-term dynamics in grassland communities
101		2017	Bowles, TM; Jackson, LE; Loeher, M; Cavagnaro, TR	Ecological intensification and arbuscular mycorrhizas: a meta-analysis of tillage and cover crop effects
102	based on raw data	2017	Leung, B; Greenberg, DA; Green, DM	Trends in mean growth and stability in temperate vertebrate populations
103	different effect size	2017	Pombi, M; Kengne, P; Gimonneau, G; Tene-Fossog, B; Ayala, D; Kamdem, C; Santolamazza, F; Guelbeogo, WM; Sagnon, N; Petrarca, V; Fontenille, D; Besansky, NJ; Antonio-Nkondjio, C; Dabire, RK; della Torre, A; Simard, F; Costantini, C	Dissecting functional components of reproductive isolation among closely related sympatric species of the Anopheles gambiae complex
104	no publication-based meta-analysis	2017	Buckland, A; Baker, R; Loneragan, N; Sheaves, M	Standardising fish stomach content analysis: The importance of prey condition
105		2017	Halupka, L; Halupka, K	The effect of climate change on the duration of avian breeding seasons: a meta-analysis
106	no publication-based meta-analysis	2017	Dalton, CM; El-Sabaawi, RW; Honeyfield, DC; Auer, SK; Reznick, DN; Flecker, AS	The influence of dietary and whole-body nutrient content on the excretion of a vertebrate consumer
107		2017	Dixit, T; English, S; Lukas, D	The relationship between egg size and helper number in cooperative breeders: a meta-analysis across species
108	based on raw data	2017	Mo, F; Zhang, J; Wang, J; Cheng, ZG; Sun, GJ; Ren, HX; Zhao, XZ; Cheruiyot, WK; Kavagi, L; Wang, JY; Xiong, YC	Phenological evidence from China to address rapid shifts in global flowering times with recent climate change
109	not ecological	2017	Hamamura, T; Septarini, BG	Culture and Self-Esteem Over Time: A Cross-Temporal Meta-Analysis Among Australians, 1978-2014
110	Theory article	2017	Eagle, AJ; Christianson, LE; Cook, RL; Harmel, RD; Miguez, FE; Qian, SS; Diaz, DAR	Meta-Analysis Constrained by Data: Recommendations to Improve Relevance of Nutrient Management Research
111	not ecological	2017	Dzhambov, A; Dimitrova, D	Occupational Noise Exposure and the Risk for Work-Related Injury: A Systematic Review and Meta-analysis
112	not ecological	2017	Cruz, SM	The relationships of political ideology and party affiliation with environmental concern: A meta-analysis
113	no publication-based meta-analysis	2017	Fantinato, E; Del Vecchio, S; Baltieri, M; Fabris, B; Buffa, G	Are food-deceptive orchid species really functionally specialized for pollinators?
114		2017	Ecke, F; Levanoni, O; Audet, J; Carlson, P; Eklof, K; Hartman, G; Mckie, B; Ledesma, J; Segersten, J; Truchy, A; Futter, M	Meta-analysis of environmental effects of beaver in relation to artificial dams
115	different effect size	2017	Raseduzzaman, M; Jensen, ES	Does intercropping enhance yield stability in arable crop production ? A meta-analysis
116	no publication-based meta-analysis	2017	Burgi, M; Bieling, C; von Hackwitz, K; Kizos, T; Lieskovsky, J; Martin, MG; McCarthy, S; Muller, M; Palang, H; Plieninger, T; Printsmann, A	Processes and driving forces in changing cultural landscapes across Europe
117	no publication-based meta-analysis	2017	Pironon, S; Papuga, G; Villellas, J; Angert, AL; Garcia, MB; Thompson, JD	Geographic variation in genetic and demographic performance: new insights from an old biogeographical paradigm
118	Theory article	2017	Forstmeier, W; Wagenmakers, EJ; Parker, TH	Detecting and avoiding likely false-positive findings - a practical guide
119		2017	Charlebois, JA; Sargent, RD	No consistent pollinator-mediated impacts of alien plants on natives
120	based on raw data	2017	Lichtenberg, EM; Kennedy, CM; Kremen, C; Batary, P; Berendse, F; Bommarco, R; Bosque-Perez, NA; Carvalheiro, LG; Snyder, WE; Williams, NM; Winfree, R; Klatt, BK; Astrom, S; Benjamin, F; Brittain, C; Chaplin-Kramer, R; Clough, Y; Danforth, B; Diekotter, T; Eigenbrode, SD; Ekroos, J; Elle, E; Freitas, BM; Fukuda, Y; Gaines-Day, HR; Grab, H; Gratton, C; Holzschuh, A; Isaacs, R; Isaia, M; Jha, S; Jon…	A global synthesis of the effects of diversified farming systems on arthropod diversity within fields and across agricultural landscapes
121	different effect size	2017	Branoff, BL	Quantifying the influence of urban land use on mangrove biology and ecology: A meta-analysis
122	no publication-based meta-analysis	2017	Mori, JF; Scott, JJ; Hager, KW; Moyer, CL; Kusel, K; Emerson, D	Physiological and ecological implications of an iron- or hydrogen-oxidizing member of the Zetaproteobacteria, Ghiorsea bivora, gen. nov., sp nov.
123	no publication-based meta-analysis	2017	Willis, A; Bunge, J; Whitman, T	Improved detection of changes in species richness in high diversity microbial communities
124	Theory article	2017	Lander, MW; Heugens, PPMAR	Better Together: Using Meta-Analysis to Explore Complementarities between Ecological and Institutional Theories of Organization
125	not ecological	2017	Yount, KM; Krause, KH; Miedema, SS	Preventing gender-based violence victimization in adolescent girls in lower-income countries: Systematic review of reviews
126		2017	Bastias, DA; Martinez-Ghersa, MA; Ballare, CL; Gundel, PE	Epichloe Fungal Endophytes and Plant Defenses: Not Just Alkaloids
127	based on raw data	2017	Sriswasdi, S; Yang, CC; Iwasaki, W	Generalist species drive microbial dispersion and evolution
128	different effect size	2017	Durand, B; Tran, A; Balanca, G; Chevalier, V	Geographic variations of the bird-borne structural risk of West Nile virus circulation in Europe
129	not ecological	2017	Zhang, X; Noah, JA; Dravida, S; Hirsch, J	Signal processing of functional NIRS data acquired during overt speaking
130	different effect size	2017	Zink, IC; Browder, JA; Lirman, D; Serafy, JE	Review of salinity effects on abundance, growth, and survival of nearshore life stages of pink shrimp (Farfantepenaeus duorarum)
131	no publication-based meta-analysis	2017	Boyero, L; Pearson, RG	Global-scale coordinated networks as a tool for exploring the functioning of stream ecosystems
132	different effect size	2017	Jacobs, A; Womack, R; Chen, M; Gharbi, K; Elmer, KR	Significant Synteny and Colocalization of Ecologically Relevant Quantitative Trait Loci Within and Across Species of Salmonid Fishes
133	not ecological	2017	Linardon, J; Wade, T; Garcia, XD; Brennan, L	Psychotherapy for bulimia nervosa on symptoms of depression: A meta-analysis of randomized controlled trials
134		2017	Ren, YJ; Lu, YH; Fu, BJ; Zhang, K	BIODIVERSITY AND ECOSYSTEM FUNCTIONAL ENHANCEMENT BY FOREST RESTORATION: A META-ANALYSIS IN CHINA
135	no publication-based meta-analysis	2017	Taylor, ML; Roterman, CN	Invertebrate population genetics across Earth's largest habitat: The deep-sea floor
136	Theory article	2017	Zhang, J; Chu, HT; Hong, H; Virnig, BA; Carlin, BP	Bayesian hierarchical models for network meta-analysis incorporating nonignorable missingness
137	not ecological	2017	Van Kerrebroeck, S; Maes, D; De Vuyst, L	Sourdoughs as a function of their species diversity and process conditions, a meta-analysis
138	no publication-based meta-analysis	2017	Villeger, S; Brosse, S; Mouchet, M; Mouillot, D; Vanni, MJ	Functional ecology of fish: current approaches and future challenges
139		2017	MacLean, SA; Beissinger, SR	Species' traits as predictors of range shifts under contemporary climate change: A review and meta-analysis
140		2017	Briones, MJI; Schmidt, O	Conventional tillage decreases the abundance and biomass of earthworms and alters their community structure in a global meta-analysis
141	Theory article	2017	Westgate, MJ; Lindenmayer, DB	The difficulties of systematic reviews
142		2017	Orchard, S; Standish, RJ; Dickie, IA; Renton, M; Walker, C; Moot, D; Ryan, MH	Fine root endophytes under scrutiny: a review of the literature on arbuscule-producing fungi recently suggested to belong to the Mucoromycotina
143	no publication-based meta-analysis	2017	Spake, R; Doncaster, CP	Use of meta-analysis in forest biodiversity research: key challenges and considerations
144		2017	Amat, I; van Alpheni, JJM; Kacelnik, A; Desouhant, E; Bernstein, C	Adaptations to different habitats in sexual and asexual populations of parasitoid wasps: a meta-analysis
145	not ecological	2017	Spotin, A; Moslemzadeh, HR; Mahami-Oskouei, M; Ahmadpour, E; Niyyati, M; Hejazi, SH; Memari, F; Noori, J	Phylogeography, genetic variability and structure of Acanthamoeba metapopulations in Iran inferred by 18S ribosomal RNA sequences: A systematic review and meta-analysis
146	different effect size	2017	Docherty, C; Ruppert, J; Rudolfsen, T; Hamann, A; Poesch, MS	Assessing the spread and potential impact of Prussian Carp Carassius gibelio (Bloch, 1782) to freshwater fishes in western North America
147	no publication-based meta-analysis	2017	Gaoue, O; Coe, M; Bond, M; Hart, G; Seyler, BC; McMillen, H	Theories and Major Hypotheses in Ethnobotany
148	no publication-based meta-analysis	2017	Read, QD; Henning, JA; Sanders, NJ	Intraspecific variation in traits reduces ability of trait-based models to predict community structure
149		2017	Auer, SK; Killen, SS; Rezende, EL	Resting vs. active: a meta-analysis of the intra- and inter-specific associations between minimum, sustained, and maximum metabolic rates in vertebrates
150		2017	Kivlin, SN; Lynn, JS; Kazenel, MR; Beals, KK; Rudgers, JA	Biogeography of plant-associated fungal symbionts in mountain ecosystems: A meta-analysis
151	no publication-based meta-analysis	2017	Doi, H; Gordo, O; Mori, T; Kubo, MT	A macroecological perspective for phenological research under climate change
152	not ecological	2017	Savo, V; Morton, C; Lepofsky, D	Impacts of climate change for coastal fishers and implications for fisheries
153		2017	Wenger, AS; Harvey, E; Wilson, S; Rawson, C; Newman, SJ; Clarke, D; Saunders, BJ; Browne, N; Travers, MJ; Mcilwain, JL; Erftemeijer, PLA; Hobbs, JPA; Mclean, D; Depczynski, M; Evans, RD	A critical analysis of the direct effects of dredging on fish
154		2017	Buchanan, AL; Hermann, SL; Lund, M; Szendrei, Z	A meta-analysis of non-consumptive predator effects in arthropods: the influence of organismal and environmental characteristics
155		2017	Wan, JSH; Pang, CK; Bonser, SP	Does the Cost of Adaptation to Extremely Stressful Environments Diminish Over Time? A Literature Synthesis on How Plants Adapt to Heavy Metals and Pesticides
156	no publication-based meta-analysis	2017	Marques, DA	Adaptation despite gene flow? Low recombination helps
157	not ecological	2017	Yin, JK; Heywood, AE; Georgousakis, M; King, C; Chiu, C; Isaacs, D; Macartney, KK	Systematic Review and Meta-analysis of Indirect Protection Afforded by Vaccinating Children Against Seasonal Influenza: Implications for Policy
158		2017	Sardans, J; Grau, O; Chen, HYH; Janssens, IA; Ciais, P; Piao, SL; Penuelas, J	Changes in nutrient concentrations of leaves and roots in response to global change factors
159		2017	Canarini, A; Kiaer, LP; Dijkstra, FA	Soil carbon loss regulated by drought intensity and available substrate: A meta-analysis
160	different effect size	2017	You, CM; Wu, FZ; Yang, WQ; Tan, B; Yue, K; Ni, XY	The National Key Forestry Ecology Project has changed the zonal pattern of forest litter production in China
161		2017	Giakoumi, S; Scianna, C; Plass-Johnson, J; Micheli, F; Grorud-Colvert, K; Thiriet, P; Claudet, J; Di Carlo, G; Di Franco, A; Gaines, SD; Garcia-Charton, JA; Lubchenco, J; Reimer, J; Sala, E; Guidetti, P	Ecological effects of full and partial protection in the crowded Mediterranean Sea: a regional meta-analysis
162	no access to publication	2017	Howard, BR; Therriault, TW; Cote, IM	Contrasting ecological impacts of native and non-native marine crabs: a global meta-analysis
163	no weighting neccessary	2017	Zengel, S; Weaver, J; Pennings, SC; Silliman, B; Deis, DR; Montague, CL; Rutherford, N; Nixon, Z; Zimmerman, AR	Five years of Deepwater Horizon oil spill effects on marsh periwinkles Littoraria irrorata
164	no weighting neccessary	2017	Doi, H; Akamatsu, F; Gonzalez, AL	Starvation effects on nitrogen and carbon stable isotopes of animals: an insight from meta-analysis of fasting experiments
165	different effect size	2017	Ranaivoson, L; Naudin, K; Ripoche, A; Affholder, F; Rabeharisoa, L; Corbeels, M	Agro-ecological functions of crop residues under conservation agriculture. A review
166	no weighting neccessary	2017	Gollner, S; Kaiser, S; Menzel, L; Jones, DOB; Brown, A; Mestre, NC; van Oevelen, D; Menot, L; Colaco, A; Canals, M; Cuvelier, D; Durden, JM; Gebruk, A; Egho, GA; Haeckel, M; Marcon, Y; Mevenkamp, L; Morato, T; Pham, CK; Purser, A; Sanchez-Vidal, A; Vanreusel, A; Vink, A; Arbizu, PM	Resilience of benthic deep-sea fauna to mining activities
167	different effect size	2017	Smyeka, J; Herben, T	Phylogenetic patterns of tragedy of commons in intraspecific root competition
168	no weighting neccessary	2017	Dawson, IK; van Breugel, P; Coe, R; Kindt, R; van Zonneveld, M; Lilleso, JPB; Graudal, L; Muchugi, A; Russell, J; Jamnadass, R	A meta-analysis of molecular marker genetic datasets for eastern Africa trees supports the utility of potential natural vegetation maps for planning climate-smart restoration initiatives
169	Theory article	2017	Gorne, LD; Diaz, S	A novel meta-analytical approach to improve systematic review of rates and patterns of microevolution
170	no publication-based meta-analysis	2017	Wallace, BC; Lajeunesse, MJ; Dietz, G; Dahabreh, IJ; Trikalinos, TA; Schmid, CH; Gurevitch, J	OpenMEE: Intuitive, open-source software for meta-analysis in ecology and evolutionary biology
171	not ecological	2017	Dworkin, ER; Menon, SV; Bystrynski, J; Allen, NE	Sexual assault victimization and psychopathology: A review and meta analysis
172	different effect size	2017	Albecker, MA; Mccoy, MW	Adaptive responses to salinity stress across multiple life stages in anuran amphibians
173	based on raw data	2017	Manhaes, IA; Nogueira, MR; Monteiro, LR	Bite force and evolutionary studies in phyllostomid bats: a meta-analysis and validation
174		2017	DeMalach, N; Zaady, E; Kadmon, R	Contrasting effects of water and nutrient additions on grassland communities: A global meta-analysis
175		2017	Dang, C; Lu, ZB; Wang, L; Chang, XF; Wang, F; Yao, HW; Peng, YF; Stanley, D; Ye, GY	Does Bt rice pose risks to non-target arthropods? Results of a meta-analysis in China
176	re-analysis	2017	Rosenfeld, JS	Developing flow-ecology relationships: Implications of nonlinear biological responses for water management
177	no weighting neccessary	2017	LaManna, JA; Martin, TE	Logging impacts on avian species richness and composition differ across latitudes and foraging and breeding habitat preferences
178	different effect size	2017	Leal, LC; Peixoto, PEC	Decreasing water availability across the globe improves the effectiveness of protective ant-plant mutualisms: a meta-analysis
179	not ecological	2017	Borner, J; Baylis, K; Corbera, E; Ezzine-de-Blas, D; Honey-Roses, J; Persson, UM; Wunder, S	The Effectiveness of Payments for Environmental Services
180	based on raw data	2017	Zhang, J; Elser, JJ	Carbon: Nitrogen: Phosphorus Stoichiometry in Fungi: A Meta-Analysis
181	different effect size	2017	Foley, MM; Magilligan, FJ; Torgersen, CE; Major, JJ; Anderson, CW; Connolly, PJ; Wieferich, D; Shafroth, PB; Evans, JE; Infante, D; Craig, LS	Landscape context and the biophysical response of rivers to dam removal in the United States
182	no publication-based meta-analysis	2017	Flores-Torres, A; Galindo-Escamilla, A	Pollination biology of Agave horrida (Agavaceae) in the Chichinautzin mountain range, in Central Mexico
183	not ecological	2017	Ordonez, C; Beckley, T; Duinker, PN; Sinclair, AJ	Public values associated with urban forests: Synthesis of findings and lessons learned from emerging methods and cross-cultural case studies
184	not ecological	2017	Grebe, NM; Falcon, RG; Gangestad, SW	p-Curve and Selection Methods as Meta-Analytic Supplements for Biologists: A Demonstration of Effect Size Estimation in Studies of Human Fluctuating Asymmetry
185		2017	Meador, AS; Springer, JD; Huffman, DW; Bowker, MA; Crouse, JE	Soil functional responses to ecological restoration treatments in frequent-fire forests of the western United States: a systematic review
186	not ecological	2017	Gopalan, S; Carja, O; Fagny, M; Patin, E; Myrick, JW; McEwen, LM; Mah, SM; Kobor, MS; Froment, A; Feldman, MW; Quintana-Murci, L; Henn, BM	Trends in DNA Methylation with Age Replicate Across Diverse Human Populations
187		2017	Weber, MM; Stevens, RD; Diniz, JAF; Grelle, CEV	Is there a correlation between abundance and environmental suitability derived from ecological niche modelling? A meta-analysis
188	based on raw data	2017	Palma, E; Catford, JA; Corlett, RT; Duncan, RP; Hahs, AK; McCarthy, MA; McDonnell, MJ; Thompson, K; Williams, NSG; Vesk, PA	Functional trait changes in the floras of 11 cities across the globe in response to urbanization
189		2017	Farji-Brener, AG; Werenkraut, V	The effects of ant nests on soil fertility and plant performance: a meta-analysis
190	not ecological	2017	Garrett, RD; Niles, MT; Gil, JDB; Gaudin, A; Chaplin-Kramer, R; Assmann, A; Assmann, TS; Brewer, K; Carvalho, PCD; Cortner, O; Dynes, R; Garbach, K; Kebreab, E; Mueller, N; Peterson, C; Reis, JC; Snow, V; Valentim, J	Social and ecological analysis of commercial integrated crop livestock systems: Current knowledge and remaining uncertainty
191	not ecological	2017	Cole, NC; An, RP; Lee, SY; Donovan, SM	Correlates of picky eating and food neophobia in young children: a systematic review and meta-analysis
192	not ecological	2017	Muehlbauer, JD; Kennedy, TA; Copp, AJ; Sabol, TA	Deleterious effects of net clogging on the quantification of stream drift
193	not ecological	2017	Gamboa-Loira, B; Cebrian, ME; Franco-Marina, F; Lopez-Carrillo, L	Arsenic metabolism and cancer risk: A meta-analysis
194	not ecological	2017	Ribeiro, WS; Bauer, A; Andrade, MCR; York-Smith, M; Pan, PM; Pingani, L; Knapp, M; Coutinho, ESF; Evans-Lacko, S	Income inequality and mental illness-related morbidity and resilience: a systematic review and meta-analysis
195	different effect size	2017	Setash, CM; Zohdy, S; Gerber, BD; Karanewsky, CJ	A biogeographical perspective on the variation in mouse lemur density throughout Madagascar
196	not ecological	2017	Yashima, AS; Innan, H	VARVER: a database of microsatellite variation in vertebrates
197	different effect size	2017	Evans-White, MA; Halvorson, HM	Comparing the Ecological Stoichiometry in Green and Brown Food Webs - A Review and Meta-analysis of Freshwater Food Webs
198	no publication-based meta-analysis	2017	Altwegg, R; Visser, V; Bailey, LD; Erni, B	Learning from single extreme events
199		2017	Guldemond, RAR; Purdon, A; van Aarde, RJ	A systematic review of elephant impact across Africa
200	Theory article	2017	McDonough, K; Hutchinson, S; Moore, T; Hutchinson, JMS	Analysis of publication trends in ecosystem services research
201		2017	Brace, AJ; Lajeunesse, MJ; Ardia, DR; Hawley, DM; Adelman, JS; Buchanan, KL; Fair, JM; Grindstaff, JL; Matson, KD; Martin, LB	Costs of immune responses are related to host body size and lifespan
202	not ecological	2017	Vezina-Im, LA; Moreno, JP; Thompson, D; Nicklas, TA; Baranowski, T	Individual, social and environmental determinants of sleep among women: protocol for a systematic review and meta-analysis
203	no weighting neccessary	2017	Goncalves, F; Fischer, E; Dirzo, R	Forest conversion to cattle ranching differentially affects taxonomic and functional groups of Neotropical bats
204	based on raw data	2017	Duffy, LM; Kuhner, PM; Pethybridge, HR; Young, JW; Olson, RJ; Logan, JM; Goni, N; Romanov, E; Allain, V; Staudinger, MD; Abecassis, M; Choy, CA; Hobday, AJ; Simier, M; Galvan-Magana, F; Potier, M; Menard, F	Global trophic ecology of yellowfin, bigeye, and albacore tunas: Understanding predation on micronekton communities at ocean-basin scales
205	no publication-based meta-analysis	2017	Gerstner, K; Moreno-Mateos, D; Gurevitch, J; Beckmann, M; Kambach, S; Jones, HP; Seppelt, R	Will your paper be used in a meta-analysis? Make the reach of your research broader and longer lasting
206	not ecological	2017	Wallis, GP; Cameron-Christie, SR; Kennedy, HL; Palmer, G; Sanders, TR; Winter, DJ	Interspecific hybridization causes long-term phylogenetic discordance between nuclear and mitochondrial genomes in freshwater fishes
207	no publication-based meta-analysis	2017	Zeballos, SR; Giorgis, MA; Cabido, M; Gurvich, DE	Unravelling the coordination between leaf and stem economics spectra through local and global scale approaches
208	not ecological	2017	Oberlack, C	Diagnosing institutional barriers and opportunities for adaptation to climate change
209		2017	Yue, K; Fornara, DA; Yang, WQ; Peng, Y; Li, ZJ; Wu, FZ; Peng, CH	Effects of three global change drivers on terrestrial C:N:P stoichiometry: a global synthesis
210		2017	Wei, H; Xiang, YZ; Liu, Y; Zhang, JE	Effects of sod cultivation on soil nutrients in orchards across China: A meta-analysis
211	not ecological	2017	Chen, SQ; Chen, B	Coupling of carbon and energy flows in cities: A meta-analysis and nexus modelling
212	no publication-based meta-analysis	2017	Walker, JG; Hurford, A; Cable, J; Ellison, AR; Price, SJ; Cressler, CE	Host allometry influences the evolution of parasite host-generalism: theory and meta-analysis
213	re-analysis	2017	Borer, ET; Grace, JB; Harpole, WS; MacDougall, AS; Seabloom, EW	A decade of insights into grassland ecosystem responses to global environmental change
214	based on raw data	2017	Holman, DB; Brunelle, BW; Trachsel, J; Allen, HK	Meta-analysis To Define a Core Microbiota in the Swine Gut
215	re-analysis	2017	Sterling, EJ; Betley, E; Sigouin, A; Gomez, A; Toomey, A; Cullman, G; Malone, C; Pekor, A; Arengo, F; Blair, M; Filardi, C; Landrigan, K; Porzecanski, AL	Assessing the evidence for stakeholder engagement in biodiversity conservation
216	re-analysis	2017	Funk, JL; Larson, JE; Ames, GM; Butterfield, BJ; Cavender-Bares, J; Firn, J; Laughlin, DC; Sutton-Grier, AE; Williams, L; Wright, J	Revisiting the Holy Grail: using plant functional traits to understand ecological processes
217	not ecological	2017	Selten, JP; Termorshuizen, F	The serological evidence for maternal influenza as risk factor for psychosis in offspring is insufficient: critical review and meta-analysis
218	not ecological	2017	Cho, H; Gonzalez, R; Lavaysse, LM; Pence, S; Fulford, D; Gard, DE	Do people with schizophrenia experience more negative emotion and less positive emotion in their daily lives? A meta-analysis of experience sampling studies
219	Theory article	2017	Noble, DWA; Lagisz, M; O'dea, RE; Nakagawa, S	Nonindependence and sensitivity analyses in ecological and evolutionary meta-analyses
220	different effect size	2017	Nelson, SB; Coon, JJ; Duchardt, CJ; Fischer, JD; Halsey, SJ; Kranz, AJ; Parker, CM; Schneider, SC; Swartz, TM; Miller, JR	Patterns and mechanisms of invasive plant impacts on North American birds: a systematic review
221	based on raw data	2017	Krofel, M; Spacapan, M; Jerina, K	Winter sleep with room service: denning behaviour of brown bears with access to anthropogenic food
222	no publication-based meta-analysis	2017	Mussmann, M; Pjevac, P; Kruger, K; Dyksma, S	Genomic repertoire of the Woeseiaceae/JTB255, cosmopolitan and abundant core members of microbial communities in marine sediments
223	no publication-based meta-analysis	2017	Tucker, CM; Cadotte, MW; Carvalho, SB; Davies, TJ; Ferrier, S; Fritz, SA; Grenyer, R; Helmus, MR; Jin, LS; Mooers, AO; Pavoine, S; Purschke, O; Redding, DW; Rosauer, DF; Winter, M; Mazel, F	A guide to phylogenetic metrics for conservation, community ecology and macroecology
224	no publication-based meta-analysis	2017	Wood, KA; O'Hare, MT; McDonald, C; Searle, KR; Daunt, F; Stillman, RA	Herbivore regulation of plant abundance in aquatic ecosystems
225	not ecological	2017	Mardani, A; Zavadskas, EK; Khalifah, Z; Zakuan, N; Jusoh, A; Nor, KM; Khoshnoudi, M	A review of multi-criteria decision-making applications to solve energy management problems: Two decades from 1995 to 2015
226	based on raw data	2017	Yarygin, K; Tyakht, A; Larin, A; Kostryukova, E; Kolchenko, S; Bitner, V; Alexeev, D	Abundance profiling of specific gene groups using precomputed gut metagenomes yields novel biological hypotheses
227	not ecological	2017	Birkenbach, AM; Kaczan, DJ; Smith, MD	Catch shares slow the race to fish
228	not ecological	2017	Lazzari, C; Masiello, I	Ecological momentary assessment and physiological self-evaluation improve mindfulness of stress-related events during interprofessional training. Meta-analysis of a pilot study
229	not ecological	2017	Kotz, F	The base-rate of hitch-hiking success and its moderators: A meta-analysis
230	different effect size	2017	Wood, KA; Ponting, J; D'Costa, N; Newth, JL; Rose, PE; Glazov, P; Rees, EC	Understanding intrinsic and extrinsic drivers of aggressive behaviour in waterbird assemblages: a meta-analysis
231	not ecological	2017	Chandler, M; Rullman, S; Cousins, J; Esmail, N; Begin, E; Venicx, G; Eisenberg, C; Studer, M	Contributions to publications and management plans from 7 years of citizen science: Use of a novel evaluation tool on Earthwatch-supported projects
232	different effect size	2017	Westgate, MJ; Tulloch, AIT; Barton, PS; Pierson, JC; Lindenmayer, DB	Optimal taxonomic groups for biodiversity assessment: a meta-analytic approach
233	not ecological	2017	Han, Z; Walter, MT; Drinkwater, LE	N2O emissions from grain cropping systems: a meta-analysis of the impacts of fertilizer-based and ecologically-based nutrient management strategies
234	different effect size	2017	Bizzarro, JJ; Yoklavich, MM; Wakefield, WW	Diet composition and foraging ecology of US Pacific Coast groundfishes with applications for fisheries management
235	not ecological	2017	Brussow, H	Is chronic rhinosinusitis an infectious disease? Insights from a microbiota meta-analysis
236	no publication-based meta-analysis	2017	Pitcher, CR; Ellis, N; Jennings, S; Hiddink, JG; Mazor, T; Kaiser, MJ; Kangas, MI; McConnaughey, RA; Parma, AM; Rijnsdorp, AD; Suuronen, P; Collie, JS; Amoroso, R; Hughes, KM; Hilborn, R	Estimating the sustainability of towed fishing-gear impacts on seabed habitats: a simple quantitative risk assessment method applicable to data-limited fisheries
237	based on raw data	2017	Gergoes, V; Hufnagel, L	Comparing the natural variation of oribatid mite communities with their changes associated with anthropogenic disturbance
238	no access to publication	2017	Martin, PA; Newton, AC; Bullock, JM	Impacts of invasive plants on carbon pools depend on both species' traits and local climate
239	no publication-based meta-analysis	2017	Sirami, C; Caplat, P; Popy, S; Clamens, A; Arlettaz, R; Jiguet, F; Brotons, L; Martin, JL	Impacts of global change on species distributions: obstacles and solutions to integrate climate and land use
240	based on raw data	2017	Khorozyan, I; Lumetsberger, T; Ghoddousi, A; Soofi, M; Waltert, M	Global patterns in biomass models describing prey consumption by big cats
241	different effect size	2017	Provencher, JF; Bond, AL; Avery-Gomm, S; Borrelle, SB; Rebolledo, ELB; Hammer, S; Kuhn, S; Lavers, JL; Mallory, ML; Trevail, A; van Franeker, JA	Quantifying ingested debris in marine megafauna: a review and recommendations for standardization
242	no weighting neccessary	2017	Fauvelle, C; Diepstraten, R; Jessen, T	A meta-analysis of home range studies in the context of trophic levels: Implications for policy-based conservation
243	not ecological	2017	Pasetto, R; Zengarini, N; Caranci, N; De Santis, M; Minichilli, F; Santoro, M; Pirastu, R; Comba, P	Environmental justice in the epidemiological surveillance system of residents in Italian National Priority Contaminated Sites (SENTIERI Project)
244	Theory article	2017	Amir, A; McDonald, D; Navas-Molina, JA; Kopylova, E; Morton, JT; Xu, ZZ; Kightley, EP; Thompson, LR; Hyde, ER; Gonzalez, A; Knight, R	Deblur Rapidly Resolves Single-Nucleotide Community Sequence Patterns
245	different effect size	2017	Ban, NC; Davies, TE; Aguilera, SE; Brooks, C; Cox, M; Epstein, G; Evans, LS; Maxwell, SM; Nenadovic, M	Social and ecological effectiveness of large marine protected areas
246	no publication-based meta-analysis	2017	Rubin, Z; Kondolf, GM; Rios-Touma, B	Evaluating Stream Restoration Projects: What Do We Learn from Monitoring?
247	not ecological	2017	Mahon, N; Crute, I; Simmons, E; Islam, MM	Sustainable intensification - "oxymoron" or "third-way"? A systematic review
248	based on raw data	2017	Kreyling, J; Khan, MASA; Sultana, F; Babel, W; Beierkuhnlein, C; Foken, T; Walter, J; Jentsch, A	Drought Effects in Climate Change Manipulation Experiments: Quantifying the Influence of Ambient Weather Conditions and Rain-out Shelter Artifacts
249		2017	Sievers, M; Hale, R; Morrongiello, JR	Do trout respond to riparian change? A meta-analysis with implications for restoration and management
250		2017	Usui, T; Butchart, SHM; Phillimore, AB	Temporal shifts and temperature sensitivity of avian spring migratory phenology: a phylogenetic meta-analysis
251	Theory article	2017	Monnahan, CC; Thorson, JT; Branch, TA	Faster estimation of Bayesian models in ecology using Hamiltonian Monte Carlo
252		2017	Hrycik, AR; Almeida, LZ; Hook, TO	Sub-lethal effects on fish provide insight into a biologically-relevant threshold of hypoxia
253	based on raw data	2017	Craven, D; Thakur, MP; Cameron, EK; Frelich, LE; Beausejour, R; Blair, RB; Blossey, B; Burtis, J; Choi, A; Davalos, A; Fahey, TJ; Fisichelli, NA; Gibson, K; Handa, IT; Hopfensperger, K; Loss, SR; Nuzzo, V; Maerz, JC; Sackett, T; Scharenbroch, BC; Smith, SM; Vellend, M; Umek, LG; Eisenhauer, N	The unseen invaders: introduced earthworms as drivers of change in plant communities in North American forests (a meta-analysis)
254	no publication-based meta-analysis	2017	Moretti, M; Dias, ATC; de Bello, F; Altermatt, F; Chown, SL; Azcarate, FM; Bell, JR; Fournier, B; Hedde, M; Hortal, J; Ibanez, S; Ockinger, E; Sousa, JP; Ellers, J; Berg, MP	Handbook of protocols for standardized measurement of terrestrial invertebrate functional traits
255		2017	Holtmann, B; Lagisz, M; Nakagawa, S	Metabolic rates, and not hormone levels, are a likely mediator of between-individual differences in behaviour: a meta-analysis
256	based on raw data	2017	Catano, CP; Dickson, TL; Myers, JA	Dispersal and neutral sampling mediate contingent effects of disturbance on plant beta-diversity: a meta-analysis
257	different effect size	2017	Mandal, D; Srivastava, P; Giri, N; Kaushal, R; Cerda, A; Alam, NM	Reversing land degradation through grasses: a systematic meta-analysis in the Indian tropics
258	based on raw data	2017	Sagarese, SR; Lauretta, MV; Walter, JF	Progress towards a next-generation fisheries ecosystem model for the northern Gulf of Mexico
259		2017	Meli, P; Holl, KD; Benayas, JMR; Jones, HP; Jones, PC; Montoya, D; Mateos, DM	A global review of past land use, climate, and active vs. passive restoration effects on forest recovery
260	not ecological	2017	Porarinsdottir, H; Kessing, LV; Faurholt-Jepsen, M	Smartphone-Based Self-Assessment of Stress in Healthy Adult Individuals: A Systematic Review
261	no publication-based meta-analysis	2017	Cetas, ER; Yasue, M	A systematic review of motivational values and conservation success in and around protected areas
262	no publication-based meta-analysis	2017	Leigh, C; Laporte, B; Bonada, N; Fritz, K; Pella, H; Sauquet, E; Tockner, K; Datry, T	IRBAS: An online database to collate, analyze, and synthesize data on the biodiversity and ecology of intermittent rivers worldwide
263		2017	Magura, T; Lovei, GL; Tothmeresz, B	Edge responses are different in edges under natural versus anthropogenic influence: a meta-analysis using ground beetles
264	not ecological	2017	Troy, AS; Ford, BQ; Mcrae, K; Zarolia, P; Mauss, IB	Change the Things You Can: Emotion Regulation Is More Beneficial for People From Lower Than From Higher Socioeconomic Status
265		2017	Hossie, T; Landolt, K; Murray, DL	Determinants and co-expression of anti-predator responses in amphibian tadpoles: a meta-analysis
266	not ecological	2017	Himmelstein, J; Ares, A; Gallagher, D; Myers, J	A meta-analysis of intercropping in Africa: impacts on crop yield, farmer income, and integrated pest management effects
267	re-analysis	2017	Vellend, M; Dornelas, M; Baeten, L; Beausejour, R; Brown, CD; De Frenne, P; Elmendorf, SC; Gotelli, NJ; Moyes, F; Myers-Smith, IH; Magurran, AE; McGill, BJ; Shimadzu, H; Sievers, C	Estimates of local biodiversity change over time stand up to scrutiny
268	Theory article	2017	Hua, HR; Burke, DL; Crowther, MJ; Ensor, J; Smith, CT; Riley, RD	One-stage individual participant data meta-analysis models: estimation of treatment-covariate interactions must avoid ecological bias by separating out within-trial and across-trial information
269	not ecological	2017	Diaz, OH; Meza, JLA; Baltazar, B; Bojroquez, GB; Espinoza, LC; Madrid, JLC; Martinez, JMD; Pompa, HAD; Escobedo, JA; Banda, AE; Tiznado, JAG; Garcia, JG; Rodriguez, JLG; Martinez, JIM; Carrillo, JLM; Meng, C; Pando, FJQ; Robles, ER; Hernandez, IR; Ramirez, JET; Montes, HRU; Garcia, FZ	Plant characterization of genetically modified maize hybrids MON-89empty set34-3 x MON-88empty set17-3, MON-89empty set34-3 x MON-empty setempty set63-6, and MON-empty setempty set6empty set3-6: alternatives for maize production in Mexico
270	not ecological	2017	Dowling, NA; Merkouris, SS; Greenwood, CJ; Oldenhof, E; Toumbourou, JW; Youssef, GJ	Early risk and protective factors for problem gambling: A systematic review and meta-analysis of longitudinal studies
271	not ecological	2017	Mertz, D; Geraci, J; Winkup, J; Gessner, BD; Ortiz, JR; Loeb, M	Pregnancy as a risk factor for severe outcomes from influenza virus infection: A systematic review and meta-analysis of observational studies
272		2017	Whitehead, SR; Turcotte, MM; Poveda, K	Domestication impacts on plant - herbivore interactions: a meta-analysis
273	re-analysis	2017	Schmidt, M; Jochheim, H; Kersebaum, KC; Lischeid, G; Nendel, C	Gradients of microclimate, carbon and nitrogen in transition zones of fragmented landscapes - a review
274	based on raw data	2017	Torres, LG; Orben, RA; Tolkova, I; Thompson, DR	Classification of Animal Movement Behavior through Residence in Space and Time
275	not ecological	2017	Cepeda, M; Schoufour, J; Freak-Poli, R; Koolhaas, CM; Dhana, K; Bramer, WM; Franco, OH	Levels of ambient air pollution according to mode of transport: a systematic review
276	not ecological	2017	Arnold, CA; Gosnell, H; Benson, MH; Craig, RK	Cross-interdisciplinary insights into adaptive governance and resilience
277	not ecological	2017	Soliwoda, M	ARE INVESTMENT SUBSIDIES FOR FARMS STILL UNEXPLORED? A SYSTEMATIC REVIEW
278	based on raw data	2017	Helenbrook, WD; Stehman, SV; Shields, WM; Whipps, CM	Association of Anthropogenic Disturbances and Intestinal Parasitism in Ecuadorian Mantled Howler Monkeys, Alouatta palliata aequatorialis
279	not ecological	2017	Shennan, C; Krupnik, TJ; Baird, G; Cohen, H; Forbush, K; Lovell, RJ; Olimpi, EM	Organic and Conventional Agriculture: A Useful Framing?
280	not ecological	2017	Batra, S; Baker, RA; Wang, T; Forma, F; DiBiasi, F; Peters-Strickland, T	Digital health technology for use in patients with serious mental illness: a systematic review of the literature
281	not ecological	2017	Hawkins, HJ	A global assessment of Holistic Planned Grazing (TM) compared with season-long, continuous grazing: meta-analysis findings
282	not ecological	2017	Mychailyszyn, MP	Systematic review and meta-analysis of the Skills for Social and Academic Success (SASS) program
283		2017	Dove, NC; Hart, SC	FIRE REDUCES FUNGAL SPECIES RICHNESS AND IN SITU MYCORRHIZAL COLONIZATION: A META-ANALYSIS
284	different effect size	2017	Baqar, M; Arslan, M; Sadef, Y; Mahmood, A; Qadir, A; Ahmad, SR	Persistent organic pollutants in Pakistan: Potential threat to ecological integrities in terms of genotoxicity and oxidative stress
285	based on raw data	2017	Petro, C; Starnawski, P; Schramm, A; Kjeldsen, KU	Microbial community assembly in marine sediments
286	Theory article	2017	Hoffmann, C; Abraham, C; White, MP; Ball, S; Skippon, SM	What cognitive mechanisms predict travel mode choice? A systematic review with meta-analysis
287	no access to publication	2017	Mollot, G; Pantel, JH; Romanuk, TN	The Effects of Invasive Species on the Decline in Species Richness: A Global Meta-Analysis
288	different effect size	2017	Montgomery, EM; Hamel, JF; Mercier, A	Patterns and Drivers of Egg Pigment Intensity and Colour Diversity in the Ocean: A Meta-Analysis of Phylum Echinodermata
289	not ecological	2017	Nettle, D; Andrews, C; Bateson, M	Food insecurity as a driver of obesity in humans: The insurance hypothesis
290	not ecological	2017	Sawitri, DR	Early Childhood Environmental Education in Tropical and Coastal Areas: A Meta-Analysis
291	not ecological	2017	de Mejia, AM	Language education and multilingualism in Colombia: crossing the divide
292	based on raw data	2017	Cugunovs, M; Tuittila, ES; Mehtatalo, L; Pekkola, L; Sara-Aho, I; Kouki, J	Variability and patterns in forest soil and vegetation characteristics after prescribed burning in clear-cuts and restoration burnings
293	not ecological	2017	Lavoie, M; Macoir, J; Bier, N	Effectiveness of technologies in the treatment of post-stroke anomia: A systematic review
294	Theory article	2017	Stulp, G; Simons, MJP; Grasman, S; Pollet, TV	Assortative mating for human height: A meta-analysis
295	not ecological	2017	Mackenzie, BW; Waite, DW; Hoggard, M; Douglas, RG; Taylor, MW; Biswas, K	Bacterial community collapse: a meta-analysis of the sinonasal microbiota in chronic rhinosinusitis
296		2017	Winternitz, J; Abbate, JL; Huchard, E; Havlicek, J; Garamszegi, LZ	Patterns of MHC-dependent mate selection in humans and nonhuman primates: a meta-analysis
297	based on raw data	2017	Goodell, K; Parker, IM	Invasion of a dominant floral resource: effects on the floral community and pollination of native plants
298	based on raw data	2017	Arguelles-Moyao, A; Garibay-Orijel, R; Marquez-Valdelamar, LM; Arellano-Torres, E	Clavulina-Membranomyces is the most important lineage within the highly diverse ectomycorrhizal fungal community of Abies religiosa
299	re-analysis	2017	Gonzalez--Borrajo, N; Lopez-Bao, JV; Palomares, F	Spatial ecology of jaguars, pumas, and ocelots: a review of the state of knowledge
300	no publication-based meta-analysis	2017	BC Wallace, MJ Lajeunesse, G Dietz…	OpenMEE: Intuitive, open‐source software for meta‐analysis in ecology and evolutionary biology
301	not ecological	2017	M Hang, J Geyer‐Klingeberg…	Economic Development Matters: A Meta‐Regression Analysis on the Relation between Environmental Management and Financial Performance
302	duplicate	2017	B Holtmann, M Lagisz, S Nakagawa	Metabolic rates, and not hormone levels, are a likely mediator of between‐individual differences in behaviour: a meta‐analysis
303	not ecological	2017	S Nakagawa, DWA Noble, AM Senior…	Meta-evaluation of meta-analysis: ten appraisal questions for biologists
304	based on raw data	2017	JN Hendershot, QD Read, JA Henning, NJ Sanders…	Consistently inconsistent drivers of patterns of microbial diversity and abundance at macroecological scales
305	not ecological	2017	DWA Noble, M Lagisz, RE O'dea…	Nonindependence and sensitivity analyses in ecological and evolutionary meta‐analyses
306	based on raw data	2017	E Vincze, G Seress, M Lagisz, S Nakagawa…	Does urbanization affect predation of bird nests? A meta-analysis
307		2017	E Mcknight, E García‐Berthou, P Srean…	Global meta‐analysis of native and nonindigenous trophic traits in aquatic ecosystems
308		2017	ESA Santos, PP Bueno, JDJ Gilbert…	Macroecology of parental care in arthropods: higher mortality risk leads to higher benefits of offspring protection in tropical climates
309		2017	Z Tang, L Deng, H An, W Yan, Z Shangguan	The effect of nitrogen addition on community structure and productivity in grasslands: A meta-analysis
310		2017	SR Whitehead, MM Turcotte…	Domestication impacts on plant–herbivore interactions: a meta-analysis
311	different effect size	2017	MJ Westgate, AIT Tulloch, PS Barton, JC Pierson…	Optimal taxonomic groups for biodiversity assessment: a meta‐analytic approach
312	duplicate	2017	T Hossie, K Landolt, DL Murray	Determinants and co‐expression of anti‐predator responses in amphibian tadpoles: a meta‐analysis
313		2017	RL Rubin, KJ van Groenigen, BA Hungate	Plant growth promoting rhizobacteria are more effective under drought: a meta-analysis
315	no access to publication	2017	SCP Coogan	From Bears to Birds: Extending the Application of Multidimensional Nutritional Ecology
316	not ecological	2017	S Hynes, A Ghermandi, D Norton…	Marine recreational ecosystem service value meta-analysis.
317	not ecological	2017	J Quan	Influential factors and case analysis of economic performance of tourism industry based on regression analysis
318	not ecological	2017	R NOVRIADI	A Meta-Analysis Approach toward Fish Meal Replacement with Fermented Soybean Meal: Effects on Fish Growth Performance and Feed Conversion Ratio
319		2017	TW Bodey, IR Cleasby, F Bell, N Parr…	A phylogenetically controlled meta‐analysis of biologging device effects on birds: Deleterious effects and a call for more standardized reporting of study data
320	not ecological	2017	T Busch, S Lewandowski	Corporate Carbon and Financial Performance: A Meta‐analysis
321		2017	TM Bowles, LE Jackson, M Loeher…	Ecological intensification and arbuscular mycorrhizas: a meta‐analysis of tillage and cover crop effects
322		2017	DWA Noble, V Stenhouse, LE Schwanz	Developmental temperatures and phenotypic plasticity in reptiles: a systematic review and meta‐analysis
323	no publication-based meta-analysis	2017	M Bach, B Wilske, L Breuer	Response to commentary on 'Current economic obstacles to biochar use in agriculture and climate change mitigation'
324		2017	Y Xiang, Q Deng, H Duan, Y Guo	Effects of biochar application on root traits: a meta‐analysis
325	different effect size	2017	LC Leal, PEC Peixoto	Decreasing water availability across the globe improves the effectiveness of protective ant–plant mutualisms: a meta‐analysis
326		2017	MR Lee, ES Bernhardt, PM Bodegom…	Invasive species' leaf traits and dissimilarity from natives shape their impact on nitrogen cycling: a meta‐analysis
327	not ecological	2017	YZ Foo, S Nakagawa, G Rhodes…	The effects of sex hormones on immune function: a meta‐analysis
328		2017	MJI Briones, O Schmidt	Conventional tillage decreases the abundance and biomass of earthworms and alters their community structure in a global meta‐analysis
329	not ecological	2017	KM Kwon, JE Shim, M Kang, HY Paik	Association between Picky Eating Behaviors and Nutritional Status in Early Childhood: Performance of a Picky Eating Behavior Questionnaire
330		2017	JA Charlebois, RD Sargent	No consistent pollinator‐mediated impacts of alien plants on natives
331	no access to publication	2017	LL Wedekin, MH Engel, A Andriolo, PI Prado…	Running fast in the slow lane: rapid population growth of humpback whales after exploitation
332		2017	AG Farji‐Brener, V Werenkraut	The effects of ant nests on soil fertility and plant performance: a meta‐analysis
333	not ecological	2017	R Brouwer, O Sheremet	The economic value of river restoration
334	duplicate	2017	NC Dove, SC Hart	Fire reduces fungal species richness and in situ my-corrhizal colonization: a meta-analysis
335		2017	MR Rossetti, T Tscharntke, R Aguilar, P Batáry	Responses of insect herbivores and herbivory to habitat fragmentation: a hierarchical meta‐analysis
336		2017	A Benítez-López, R Alkemade, AM Schipper…	The impact of hunting on tropical mammal and bird populations
337		2017	I Booksmythe, B Mautz, J Davis, S Nakagawa…	Facultative adjustment of the offspring sex ratio and male attractiveness: a systematic review and meta‐analysis
338	not ecological	2017	FJ Roca Fraga	Optimum nutrition of the pregnant ewe: a meta-analytic approach: a thesis presented in partial fulfillment of the requirements for the degree of Doctorate of Philosophy …
339	no publication-based meta-analysis	2017	AR Hafdahl	Article Alerts: Items from 2012
340	Theory article	2017	NM Grebe, RG Falcon, SW Gangestad	p-Curve and selection methods as meta-analytic supplements for biologists: A demonstration of effect size estimation in studies of human fluctuating …
341	based on raw data	2017	MS Luskin, WR Albert, MW Tobler	Sumatran tiger survival threatened by deforestation despite increasing densities in parks
342		2017	Y Song, Y Zou, G Wang, X Yu	Altered soil carbon and nitrogen cycles due to the freeze-thaw effect: A meta-analysis
343	not ecological	2017	IF Persoon, W Crielaard…	Prevalence and nature of fungi in root canal infections: a systematic review and meta‐analysis
344	not ecological	2017	J De Valck	An Introduction to Valuing Ecosystem Services
345		2017	A Lehmann, W Zheng, MC Rillig	Soil biota contributions to soil aggregation
346	not ecological	2017	D Kline, E Kaizar, N Minich, T Stancin, HG Taylor…	Meta-Analysis for Studying Psychological and Social Effects of Pediatric Traumatic Brain Injury: Existing Studies and Methods
347		2017	D Geisseler, BA Linquist, PA Lazicki	Effect of fertilization on soil microorganisms in paddy rice systems–A meta-analysis
348	not ecological	2017	B Wang, HH Shugart, MT Lerdau	Sensitivity of global greenhouse gas budgets to tropospheric ozone pollution mediated by the biosphere
349	not ecological	2017	CE Grueber, LJ Gray, KM Morris, SJ Simpson…	Intergenerational effects of nutrition on immunity: a systematic review and meta‐analysis
350	based on raw data	2017	O Givan, D Edelist, O Sonin…	Thermal affinity as the dominant factor changing Mediterranean fish abundances
351		2017	DJ Hitchcock, Ø Varpe, T Andersen, K Borgå	Effects of reproductive strategies on pollutant concentrations in pinnipeds: a meta‐analysis
352	not ecological	2017	SE Wortman, AA Holmes, E Miernicki…	First-Season Crop Yield Response to Organic Soil Amendments: A Meta-Analysis
353	not ecological	2017	A Bretin, G Dalmasso, N Barnich, R Bonnet…	Alteration in Microbiota Composition Contributes to Chronic Inflammatory Response Triggered by Crohn's Disease-Associated Aiec Infection in GCN2 …
354		2017	KR Wilcox, Z Shi, LA Gherardi…	Asymmetric responses of primary productivity to precipitation extremes: A synthesis of grassland precipitation manipulation experiments
355		2017	Z Xiao, X Wang, J Koricheva, A Kergunteuil…	Earthworms affect plant growth and resistance against herbivores: A meta‐analysis
356		2017	P Fernandez‐Conradi, H Jactel, C Robin, AJM Tack…	Fungi reduce preference and performance of insect herbivores on challenged plants
357	not ecological	2017	JT Moore, MA Skinner	Treatment Mechanisms With Homeless Veterans
358	not ecological	2017	GH Sorenson, CJ Dey, CL Madliger, OP Love	Effectiveness of baseline corticosterone as a monitoring tool for fitness: a meta-analysis in seabirds
359	not ecological	2017	G Hassler	A BENEFIT-COST ANALYSIS FOR THE PROPOSED DEVELOPMENT OF A FORESTED WETLAND IN MACOMB COUNTY, MICHIGAN
360	not ecological	2017	C Cottineau	MetaZipf. A dynamic meta-analysis of city size distributions
361		2017	WS Beck, AT Rugenski, NLR Poff	Influence of experimental, environmental, and geographic factors on nutrient‐diffusing substrate experiments in running waters
362	based on raw data	2017	DSW Katz, I Ibáñez	Differences in biotic interactions across range edges have only minor effects on plant performance
363	based on raw data	2017	JED Miller, PG Hahn, EI Damschen…	Functional dependence underlies a positive plant-grasshopper richness relationship
364	not ecological	2017	M Tanadini, Z Mehrabi	Does no-till agriculture limit crop yields?
365		2017	JC Dunic, R Elahi, MJS Hensel, PJ Kearns…	Human activities influence the direction and magnitude of local biodiversity change over time
366	duplicate	2017	K Yue, DA Fornara, W Yang, Y Peng, Z Li…	Effects of three global change drivers on terrestrial C: N: P stoichiometry: a global synthesis
367	not ecological	2017	M Verdone, A Seidl	Time, space, place, and the Bonn Challenge global forest restoration target
368	no publication-based meta-analysis	2017	MG Bennett, KA Schofield…	Response of chlorophyll a to total nitrogen and total phosphorus concentrations in lotic ecosystems: a systematic review protocol
369	not ecological	2017	FJ Conraths, C Probst, A Possenti…	Potential risk factors associated with human alveolar echinococcosis: Systematic review and meta-analysis
370	based on raw data	2017	EL Schultz, JO Eckberg, SS Berg, SM Louda…	Native insect herbivory overwhelms context dependence to limit complex invasion dynamics of exotic weeds
371	based on raw data	2017	MV Kozlov, V Zverev, EL Zvereva	Combined effects of environmental disturbance and climate warming on insect herbivory in mountain birch in subarctic forests: Results of 26-year monitoring
372	not ecological	2017	R Alvarez, HS Steinbach, JL De Paepe	Cover crop effects on soils and subsequent crops in the pampas: A meta-analysis
373	not ecological	2017	H Bentsen	Dietary polyunsaturated fatty acids, brain function and mental health
374	no access to publication	2017	SJ Hawkins, DJ Hughes, IP Smith…	A Review of Herbivore Effects on Seaweed Invasions
375	based on raw data	2017	J Zhang, H Bruelheide, X Chen, D Eichenberg…	Tree diversity promotes generalist herbivore community patterns in a young subtropical forest experiment
376	based on raw data	2017	J Cohen, M Lajeunesse, JR Rohr	A global synthesis of phenological responses to climate change
377	not ecological	2017	X Zhao, SL Liu, C Pu, XQ Zhang, JF Xue…	Crop yields under no-till farming in China: A meta-analysis
378	no publication-based meta-analysis	2017	TS Combs, W Yang, BY Chen, X Cao, T Li…	Journal Browser
379	no publication-based meta-analysis	2017	A Sandström, BM Svensson, P Milberg	An example of how to build conservation evidence from case studies: Fire and raking to enhance Pulsatilla vernalis populations
380	re-analysis	2017	AM Senior, S Nakagawa…	Dietary restriction increases variability in longevity
381	not ecological	2017	D Yang, R Pomeroy	The impact of community-based fisheries management (CBFM) on equity and sustainability of small-scale coastal fisheries in the Philippines
382		2017	B Haest, O Hüppop, F Bairlein	Challenging a 15‐year‐old claim: The North Atlantic Oscillation index as a predictor of spring migration phenology of birds
383		2017	G Forget	A Meta-analysis of Evolutionary Responses in Native Plants to Introduced Plant Species: Does Phylogenetic Distance Play a Role?
384	based on raw data	2017	C Bonneaud, I Sepil, L Wilfert…	Plasmodium Infections in Natural Populations of Anolis sagrei Reflect Tolerance Rather Than Susceptibility
385	not ecological	2017	S Jeffery, D Abalos, M Prodana…	Biochar boosts tropical but not temperate crop yields
386	not ecological	2017	V Simard, V Chevalier, MM Bédard	Sleep and attachment in early childhood: a series of meta-analyses
387	not ecological	2017	A Cockcroft	Randomised controlled trials and changing public health practice
388	not ecological	2017	J Klevens, KA Ports	Gender inequity associated with increased child physical abuse and neglect: a cross-country analysis of population-based surveys and country-level statistics
389	not ecological	2017	J Klevens, KA Ports, C Austin, IJ Ludlow…	A cross-national exploration of societal-level factors associated with child physical abuse and neglect
390	not ecological	2017	JR Swartz, AA Prather…	Threat-related amygdala activity is associated with peripheral CRP concentrations in men but not women
391	not ecological	2017	D Murador, AR Braga, D Da Cunha…	Alterations in phenolic compound levels and antioxidant activity in response to cooking technique effects: A meta-analytic investigation
392	not ecological	2017	M Assink	Preventive risk assessment in forensic child and youth care
393	no access to publication	2017	J Berbel, C Gutiérrez-Martín, J Martin-Ortega	Water Economics and Policy
394	Theory article	2017	MB Hanji	Meta-analysis in Psychiatry Research: Fundamental and Advanced Methods
395		2017	V Ferreira, F Guérold	Leaf litter decomposition as a bioassessment tool of acidification effects in streams: Evidence from a field study and meta-analysis
396	not ecological	2017	E Gerrish, SL Watkins	The relationship between urban forests and income: A meta-analysis
397	not ecological	2017	B Sibhat, K Asmare, K Demissie, G Ayelet…	Bovine Tuberculosis in Ethiopia: a Systematic Review and Meta-analysis
398	not ecological	2017	K Levy	Reducing Health Regrets in a Changing Climate.
399	not ecological	2017	UM Marcinkowska, BJ Dixson…	Men's preferences for female facial femininity decline with age
400	no access to publication	2017	M Lori, S Symanczik, P Mäder, A Gattinger	Grössere Biomassen und aktivere mikrobielle Gemeinschaften in Böden unter biologischer Bewirtschaftung eine globale Meta-Analyse
401	not ecological	2017	MA Sarraf	Of Mice and Men: Empirical Support for the Population-Based Social Epistasis Amplification Model (a Comment on)
402	not ecological	2017	K Mehmood, EC Garcia, M Schirrmann, B Ladd…	Biochar research activities and their relation to development and environmental quality. A meta-analysis
403	not ecological	2017	P Pirolli, S Mohan, A Venkatakrishnan…	Implementation Intention and Reminder Effects on Behavior Change in a Mobile Health System: A Predictive Cognitive Model
404	not ecological	2017	X Pan, Y Zhang, X Wang, G Liu	Effect of adding biochar with wood vinegar on the growth of cucumber
405	based on raw data	2017	D Russo, L Cistrone, I Budinski, G Console…	Sociality influences thermoregulation and roost switching in a forest bat using ephemeral roosts
406	not ecological	2017	MA Yakovchenko, LG Pinchuk…	Study of Biometric Datum of Green Manure Crops in the Process of Biological Soil Reclamation on the Territory of Coal Producer Ojsc “Mine No 12” In The Kemerovo …
407	not ecological	2017	J Kane	Pharmacologic Treatment of Schizophrenia: How Far Have We Come?
408	not ecological	2017	M Van Schoors, L Caes, NB Knoble…	Systematic review: associations between family functioning and child adjustment after pediatric cancer diagnosis: a meta-analysis
409	different effect size	2017	M Foroutan, S Khademvatan, H Majidiani, H Khalkhali…	Prevalence of Leishmania species in rodents: a systematic review and meta-analysis in Iran
410	not ecological	2017	F Durante, ST Fiske, MJ Gelfand…	Ambivalent stereotypes link to peace, conflict, and inequality across 38 nations
411	not ecological	2017	BW Waldersen, JL Wolff, L Roberts…	Functional goals and predictors of their attainment in low-income community-dwelling older adults
412	based on raw data	2017	L Esquivel‐Gómez, L Abdala‐Roberts…	Effects of tree species diversity on a community of weaver spiders in a tropical forest plantation
413	not ecological	2017	K Garbach, JC Milder, FAJ DeClerck…	Examining multi-functionality for crop yield and ecosystem services in five systems of agroecological intensification
414	not ecological	2017	S Xiong, Q Li, D Liu, Z Zhu	Gastrointestinal tract: a promising target for the management of hypertension
415	not ecological	2017	C Núñez, N Paipa, C Senior…	Global brain asymmetry is increased in schizophrenia and related to avolition
416	based on raw data	2017	A Panagakis, S Hamel, SD Côté	Influence of early reproductive success on longevity and late reproductive success in an alpine ungulate
417	not ecological	2017	WOFHONW SUPPLY	A PATH ANALYSIS OF THE IMPACTS OF VALUE TRANSFER ABOUT FOREST ECOLOGICAL SERVICE FROM UPPER WATERSHED OF HUNHE ON WATER …
418	not ecological	2017	I Martin-Loeches, M Leone, K Madách…	Antibiotic therapy in the critically ill-expert opinion of the Intensive Care Medicine Scientific Subcommittee of the European Society of Anaesthesiology
419	not ecological	2017	JTF Lau, Y Kim, AMS Wu, Z Wang, B Huang…	The Occupy Central (Umbrella) movement and mental health distress in the Hong Kong general public: political movements and concerns as potential …
420	not ecological	2017	JAF Diniz-Filho, P Raia	Island Rule, quantitative genetics and brain–body size evolution in Homo floresiensis
421	not ecological	2017	MT Mattmann	Testing Choice Theory Using Discrete Choice Experiments in Swiss Energy Policy
422	not ecological	2017	B Clark, LJ Frewer, LA Panzone, GB Stewart	The need for formal evidence synthesis in food policy: a case study of willingness-to-pay
423	based on raw data	2017	KJ van Groenigen, CW Osenberg, C Terrer…	Faster turnover of new soil carbon inputs under increased atmospheric CO2
424	not ecological	2017	H Ogundu, L Hachemi, N Namulla	Probiotics: A Possible Preventative Measure of Atopic Asthma?
425	not ecological	2017	J Borg, LP Kiær, C Lecarpentier, I Goldringer…	Unfolding the potential of wheat cultivar mixtures: A meta-analysis perspective and identification of knowledge gaps
426	based on raw data	2017	K Gerstner, C Levers, T Kuemmerle…	Assessing land‐use effects on European plant diversity using a biome‐specific countryside species–area model
427	not ecological	2017	S Russell	An update on rumen dysfunction—what are the new thoughts on SARA?
428	Theory article	2017	G Karabatsos	A Bayesian Nonparametric Test of Significance‐Chasing Biases
429	different effect size	2017	M van der Heyde, B Ohsowski, LK Abbott, M Hart	Arbuscular mycorrhizal fungus responses to disturbance are context-dependent
430	not ecological	2017	JM Guise, M Hansen, K O'Brien, C Dickinson…	Emergency medical services responders' perceptions of the effect of stress and anxiety on patient safety in the out-of-hospital emergency care of children: a …
431	not ecological	2017	N Axford, V Berry	Perfect Bedfellows: Why Early Intervention Can Play a Critical Role in Protecting Children—A Response to Featherstone et al. (2014) 'A Marriage Made in Hell: Child …
432	based on raw data	2017	CM Young, KE Cain, N Svedin, PRY Backwell…	Predictors of aggressive response towards simulated intruders depend on context and sex in Crimson Finches (Neochmia phaeton)
433	not ecological	2017	T Lima, B Barbosa, C Niquini…	Playing against dengue design and development of a serious game to help tackling dengue
434	based on raw data	2017	JE Kemp, AG Ellis	Significant local-scale plant-insect species richness relationship independent of abiotic effects in the temperate Cape Floristic Region biodiversity hotspot
435	not ecological	2017	TE Fuller-Rowell, DS Curtis…	Racial disparities in blood pressure trajectories of preterm children: the role of family and neighborhood socioeconomic status
436	based on raw data	2017	CJ Little, F Altermatt	Species turnover and invasion of dominant freshwater invertebrates alter biodiversity‐ecosystem function relationship
437	re-analysis	2016	Ofstad, EG; Herfindal, I; Solberg, EJ; Saether, BE	Home ranges, habitat and body mass: simple correlates of home range size in ungulates
438	not ecological	2016	Chung, M; Tang, AM; Fu, ZX; Wang, DD; Newberry, SJ	Calcium Intake and Cardiovascular Disease Risk An Updated Systematic Review and Meta-analysis
439	not ecological	2016	Granato, ET; Harrison, F; Kummerli, R; Ross-Gillespie, A	Do Bacterial "Virulence Factors" Always Increase Virulence? A Meta-Analysis of Pyoverdine Production in Pseudomonas aeruginosa As a Test Case
440	not ecological	2016	Cermolacce, M; Belzeaux, R; Adida, M; Franchi, JAM; Fakra, E; Azorin, JM	What place for placebo in clinical trials conducted on psychiatric patients?
441	no publication-based meta-analysis	2016	Malcolm, HA; Jordan, A; Creese, RG; Knott, NA	Size and age are important factors for marine sanctuaries: evidence from a decade of systematic sampling in a subtropical marine park
442	not ecological	2016	Zhao, FQ; Yu, GL	Parental Migration and Rural Left-Behind Children's Mental Health in China: A Meta-Analysis Based on Mental Health Test
443	re-analysis	2016	Elosegi, A; Pozo, J	Altered organic matter dynamics in rivers and streams: ecological consequences and management implications
444	re-analysis	2016	Mellin, C; Lurgi, M; Matthews, S; MacNeil, MA; Caley, MJ; Bax, N; Przeslawski, R; Fordham, DA	Forecasting marine invasions under climate change: Biotic interactions and demographic processes matter
445	not ecological	2016	Bedard, E; Prevost, M; Deziel, E	Pseudomonas aeruginosa in premise plumbing of large buildings
446	different effect size	2016	Litzow, MA; Hunsicker, ME	Early warning signals, nonlinearity, and signs of hysteresis in real ecosystems
447	different effect size	2016	McMahon, KW; McCarthy, MD	Embracing variability in amino acid delta N-15 fractionation: mechanisms, implications, and applications for trophic ecology
448	Theory article	2016	Senior, AM; Grueber, CE; Kamiya, T; Lagisz, M; O'Dwyer, K; Santos, ESA; Nakagawa, S	Heterogeneity in ecological and evolutionary meta-analyses: its magnitude and implications
449	different effect size	2016	Halvorson, HM; Small, GE	Observational field studies are not appropriate tests of consumer stoichiometric homeostasis
450		2016	Mazia, N; Moyano, J; Perez, L; Aguiar, S; Garibaldi, LA; Schlichter, T	The sign and magnitude of tree-grass interaction along a global environmental gradient
451	re-analysis	2016	Richards, LA; Glassmire, AE; Ochsenrider, KM; Smilanich, AM; Dodson, CD; Jeffrey, CS; Dyer, LA	Phytochemical diversity and synergistic effects on herbivores
452		2016	Roccuzzo, S; Beckerman, AP; Pandhal, J	The use of natural infochemicals for sustainable and efficient harvesting of the microalgae Scenedesmus spp. for biotechnology: insights from a meta-analysis
453	not ecological	2016	Mikk, J; Krips, H; Saalik, U; Kalk, K	Relationships Between Student Perception of Teacher-Student Relations and PISA Results in Mathematics and Science
454	not ecological	2016	Romero-Brito, TP; Buckley, RC; Byrne, J	NGO Partnerships in Using Ecotourism for Conservation: Systematic Review and Meta-Analysis
455		2016	Rytwinski, T; Soanes, K; Jaeger, JAG; Fahrig, L; Findlay, CS; Houlahan, J; van der Ree, R; van der Grift, EA	How Effective Is Road Mitigation at Reducing Road-Kill? A Meta-Analysis
456	not ecological	2016	Khan, TA; Sievenpiper, JL	Controversies about sugars: results from systematic reviews and meta-analyses on obesity, cardiometabolic disease and diabetes
457	not ecological	2016	Wang, SY; Weller, D; Falardeau, J; Strawn, LK; Mardones, FO; Adell, AD; Switt, AIM	Food safety trends: From globalization of whole genome sequencing to application of new tools to prevent foodborne diseases
458	not ecological	2016	Price, JR; Guran, LA; Gregory, WT; McDonagh, MS	Nitrofurantoin vs other prophylactic agents in reducing recurrent urinary tract infections in adult women: a systematic review and meta-analysis
459	not ecological	2016	Oberlack, C; Tejada, L; Messerli, P; Rist, S; Giger, M	Sustainable livelihoods in the global land rush? Archetypes of livelihood vulnerability and sustainability potentials
460	not ecological	2016	Barnett, LM; Lai, SK; Veldman, SLC; Hardy, LL; Cliff, DP; Morgan, PJ; Zask, A; Lubans, DR; Shultz, SP; Ridgers, ND; Rush, E; Brown, HL; Okely, AD	Correlates of Gross Motor Competence in Children and Adolescents: A Systematic Review and Meta-Analysis
461		2016	Latawiec, AE; Crouzeilles, R; Brancalion, PHS; Rodrigues, RR; Sansevero, JB; dos Santos, JS; Mills, M; Nave, AG; Strassburg, BB	Natural regeneration and biodiversity: a global meta-analysis and implications for spatial planning
462	re-analysis	2016	Keiblinger, KM; Fuchs, S; Zechmeister-Boltenstern, S; Riedel, K	Soil and leaf litter metaproteomics-a brief guideline from sampling to understanding
463		2016	Yang, W; Sun, T; Yang, ZF	Does the implementation of environmental flows improve wetland ecosystem services and biodiversity? A literature review
464		2016	Jia, JJ; Dai, ZC; Li, F; Liu, YJ	How Will Global Environmental Changes Affect the Growth of Alien Plants?
465	not ecological	2016	Jaffe, R; Pope, N; Acosta, AL; Alves, DA; Arias, MC; De la Rua, P; Francisco, FO; Giannini, TC; Gonzalez-Chaves, A; Imperatriz-Fonseca, VL; Tavares, MG; Jha, S; Carvalheiro, LG	Beekeeping practices and geographic distance, not land use, drive gene flow across tropical bees
466		2016	Buoro, M; Olden, JD; Cucherousset, J	Global Salmonidae introductions reveal stronger ecological effects of changing intraspecific compared to interspecific diversity
467	re-analysis	2016	Tsen, EVJ; Sitzia, T; Webber, BL	To core, or not to core: the impact of coring on tree health and a best-practice framework for collecting dendrochronological information from living trees
468	not ecological	2016	Tyllianakis, E; Skuras, D	The income elasticity of Willingness-To-Pay (WTP) revisited: A meta analysis of studies for restoring Good Ecological Status (GES) of water bodies under the Water Framework Directive (WFD)
469	not ecological	2016	Deguen, S; Kihal, W; Jeanjean, M; Padilla, C; Zmirou-Navier, D	Neighborhood Deprivation and Risk of Congenital Heart Defects, Neural Tube Defects and Orofacial Clefts: A Systematic Review and Meta-Analysis
470	not ecological	2016	Dalziel, AE; Delean, S; Heinrich, S; Cassey, P	Persistence of Low Pathogenic Influenza A Virus in Water: A Systematic Review and Quantitative Meta-Analysis
471	re-analysis	2016	Morrissey, MB	Meta-analysis of magnitudes, differences and variation in evolutionary parameters
472	based on raw data	2016	Jonason, D; Bergman, KO; Westerberg, L; Milberg, P	Land-use history exerts long-term effects on the clear-cut flora in boreonemoral Sweden
473		2016	Wood, CL; Johnson, PTJ	HOW DOES SPACE INFLUENCE THE RELATIONSHIP BETWEEN HOST AND PARASITE DIVERSITY?
474	re-analysis	2016	Stringer, AP; Gaywood, MJ	The impacts of beavers Castor spp. on biodiversity and the ecological basis for their reintroduction to Scotland, UK
475	based on raw data	2016	Fensome, AG; Mathews, F	Roads and bats: a meta-analysis and review of the evidence on vehicle collisions and barrier effects
476	Theory article	2016	Lemoine, NP; Hoffman, A; Felton, AJ; Baur, L; Chaves, F; Gray, J; Yu, Q; Smith, MD	Underappreciated problems of low replication in ecological field studies
477	based on raw data	2016	Escallon, C; Weinstein, NM; Tallant, JA; Wojtenek, W; Rodriguez-Saltos, CA; Bonaccorso, E; Moore, IT	Testosterone and Haemosporidian Parasites Along a Tropical Elevational Gradient in Rufous-Collared Sparrows (Zonotrichia capensis)
478	Theory article	2016	Sahlin, U; Jiang, Y	Bayesian Evidence Synthesis and the quantification of uncertainty in a Monte Carlo simulation
479	not ecological	2016	Goncalves, PHS; Albuquerque, UP; de Medeiros, PM	The most commonly available woody plant species are the most useful for human populations: a meta-analysis
480		2016	Ren, YJ; Lu, YH; Fu, BJ	Quantifying the impacts of grassland restoration on biodiversity and ecosystem services in China: A meta-analysis
481	based on raw data	2016	Derroire, G; Balvanera, P; Castellanos-Castro, C; Decocq, G; Kennard, DK; Lebrija-Trejos, E; Leiva, JA; Oden, PC; Powers, JS; Rico-Gray, V; Tigabu, M; Healey, JR	Resilience of tropical dry forests - a meta-analysis of changes in species diversity and composition during secondary succession
482	Theory article	2016	Greco, T; Landoni, G; Biondi-Zoccai, G; D'Ascenzo, F; Zangrillo, A	A Bayesian network meta-analysis for binary outcome: how to do it
483		2016	Daryanto, S; Wang, LX; Jacinthe, PA	Drought effects on root and tuber production: A meta-analysis
484	based on raw data	2016	Luo, ZK; Wang, EL; Sun, OJ	A meta-analysis of the temporal dynamics of priming soil carbon decomposition by fresh carbon inputs across ecosystems
485	Theory article	2016	Hiraoka, S; Yang, CC; Iwasaki, W	Metagenomics and Bioinformatics in Microbial Ecology: Current Status and Beyond
486	not ecological	2016	Lam, J; Sutton, P; Kalkbrenner, A; Windham, G; Halladay, A; Koustas, E; Lawler, C; Davidson, L; Daniels, N; Newschaffer, C; Woodruff, T	A Systematic Review and Meta-Analysis of Multiple Airborne Pollutants and Autism Spectrum Disorder
487	not ecological	2016	Hirschnitz-Garbers, M; Tan, AR; Gradmann, A; Srebotnjak, T	Key drivers for unsustainable resource use - categories, effects and policy pointers
488	not ecological	2016	Elands, RJJ; Simons, CCJM; van Dongen, M; Schouten, LJ; Verhage, BAJ; van den Brandt, PA; Weijenberg, MP	A Systematic Literature Review and Meta-Regression Analysis on Early-Life Energy Restriction and Cancer Risk in Humans
489	different effect size	2016	Liu, T; Chen, XY; Hu, F; Ran, W; Shen, QR; Li, HX; Whalen, JK	Carbon-rich organic fertilizers to increase soil biodiversity: Evidence from a meta-analysis of nematode communities
490	not ecological	2016	Lafuente, R; Garcia-Blaquez, N; Jacquemin, B; Checa, MA	Outdoor air pollution and sperm quality
491		2016	Shuman-Goodier, ME; Propper, CR	A meta-analysis synthesizing the effects of pesticides on swim speed and activity of aquatic vertebrates
492	not ecological	2016	Clayton, JB; Vangay, P; Huang, H; Ward, T; Hillmann, BM; Al-Ghalith, GA; Travis, DA; Long, HT; Tuan, BV; Minh, VV; Cabana, F; Nadler, T; Toddes, B; Murphy, T; Glander, KE; Johnson, TJ; Knights, D	Captivity humanizes the primate microbiome
493	no publication-based meta-analysis	2016	Koch, C; Harnisch, F	Is there a Specific Ecological Niche for Electroactive Microorganisms?
494		2016	Gunton, RM; Poyry, J	Scale-specific spatial density dependence in parasitoids: a multi-factor meta-analysis
495		2016	Gittman, RK; Scyphers, SB; Smith, CS; Neylan, IP; Grabowski, JH	Ecological Consequences of Shoreline Hardening: A Meta-Analysis
496		2016	Gibert, A; Gray, EF; Westoby, M; Wright, IJ; Falster, DS	On the link between functional traits and growth rate: meta-analysis shows effects change with plant size, as predicted
497	no publication-based meta-analysis	2016	Martin, PH; Bellingham, PJ	Towards integrated ecological research in tropical montane cloud forests
498	different effect size	2016	Turney, S; Buddle, CM	Pyramids of species richness: the determinants and distribution of species diversity across trophic levels
499	no publication-based meta-analysis	2016	Parker, TH; Forstmeier, W; Koricheva, J; Fidler, F; Hadfield, JD; Chee, YE; Kelly, CD; Gurevitch, J; Nakagawa, S	Transparency in Ecology and Evolution: Real Problems, Real Solutions
500	based on raw data	2016	Saari, S; Richter, S; Higgins, M; Oberhofer, M; Jennings, A; Faeth, SH	Urbanization is not associated with increased abundance or decreased richness of terrestrial animals - dissecting the literature through meta-analysis
501		2016	Zhou, LY; Zhou, XH; Shao, JJ; Nie, YY; He, YH; Jiang, LL; Wu, ZT; Bai, SH	Interactive effects of global change factors on soil respiration and its components: a meta-analysis
502		2016	Sileshi, GW	The magnitude and spatial extent of influence of Faidherbia albida trees on soil properties and primary productivity in drylands
503	based on raw data	2016	Yang, T; Sun, HB; Shen, CC; Chu, HY	Fungal Assemblages in Different Habitats in an Erman's Birch Forest
504	not ecological	2016	Viglizzo, EF; Jobbagy, EG; Ricard, MF; Paruelo, JM	Partition of some key regulating services in terrestrial ecosystems: Meta-analysis and review
505	different effect size	2016	Yao, N; Lee, R; Semagn, K; Sow, M; Nwilene, F; Kolade, O; Bocco, R; Oyetunji, O; Mitchell-Olds, T; Ndjiondjop, MN	QTL Mapping in Three Rice Populations Uncovers Major Genomic Regions Associated with African Rice Gall Midge Resistance
506	not ecological	2016	Wolf, C; Klein, D; Weber-Blaschke, G; Richter, K	Systematic Review and Meta-Analysis of Life Cycle Assessments for Wood Energy Services
507		2016	Sebastiano, M; Chastel, O; de Thoisy, B; Eens, M; Costantini, D	Oxidative stress favours herpes virus infection in vertebrates: a meta-analysis
508	not ecological	2016	Kadykalo, AN; Findlay, CS	The flow regulation services of wetlands
509	based on raw data	2016	Berasategui, A; Axelsson, K; Nordlander, G; Schmidt, A; Borg-Karlson, AK; Gershenzon, J; Terenius, O; Kaltenpoth, M	The gut microbiota of the pine weevil is similar across Europe and resembles that of other conifer-feeding beetles
510		2016	Yoon, S; Read, Q	Consequences of exotic host use: impacts on Lepidoptera and a test of the ecological trap hypothesis
511	not ecological	2016	Pimiento, C; MacFadden, BJ; Clements, CF; Varela, S; Jaramillo, C; Velez-Juarbe, J; Silliman, BR	Geographical distribution patterns of Carcharocles megalodon over time reveal clues about extinction mechanisms
512	different effect size	2016	Furrer, RD; Pasinelli, G	Empirical evidence for source-sink populations: a review on occurrence, assessments and implications
513	re-analysis	2016	Huang, ZYX; Van Langevelde, F; Estrada-Pena, A; Suzan, G; De Boer, WF	The diversity-disease relationship: evidence for and criticisms of the dilution effect
514	different effect size	2016	Thrane, JE; Hessen, DO; Andersen, T	The impact of irradiance on optimal and cellular nitrogen to phosphorus ratios in phytoplankton
515		2016	Carey, CJ; Dove, NC; Beman, JM; Hart, SC; Aronson, EL	Meta-analysis reveals ammonia-oxidizing bacteria respond more strongly to nitrogen addition than ammonia-oxidizing archaea
516	no publication-based meta-analysis	2016	McKechnie, I; Moss, ML	Meta-analysis in zooarchaeology expands perspectives on Indigenous fisheries of the Northwest Coast of North America
517	different effect size	2016	Asmare, K; Sheferaw, D; Aragaw, K; Abera, M; Sibhat, B; Haile, A; Kiara, H; Szonyi, B; Skjerve, E; Wieland, B	Gastrointestinal nematode infection in small ruminants in Ethiopia: A systematic review and meta-analysis
518		2016	Neuschulz, EL; Mueller, T; Schleuning, M; Bohning-Gaese, K	Pollination and seed dispersal are the most threatened processes of plant regeneration
519	Theory article	2016	Ortega, Z; Martin-Vallejo, J; Mencia, A; Galindo-Villardon, MP; Perez-Mellado, V	Introducing Meta-Partition, a Useful Methodology to Explore Factors That Influence Ecological Effect Sizes
520	based on raw data	2016	Tatin, L; Wolff, A; Paulus, G; Vincent-Martin, N	RADIO-TELEMETRIC MONITORING OF GANGA CATA (PTEROCLES ALCHATA) IN FRANCE. LOW OBSERVED SURVIVAL QUESTIONES THE EFFECTS OF CATCH AND ISSUERS
521	different effect size	2016	Dias, MS; Zuanon, J; Couto, TBA; Carvalho, M; Carvalho, LN; Espirito-Santo, HMV; Frederico, R; Leitao, RP; Mortati, AF; Pires, THS; Torrente-Vilara, G; do Vale, J; dos Anjos, MB; Mendonca, FP; Tedesco, PA	Trends in studies of Brazilian stream fish assemblages
522	not ecological	2016	Sze, MA; Schloss, PD	Looking for a Signal in the Noise: Revisiting Obesity and the Microbiome
523	different effect size	2016	Lopez-i-Gelats, F; Fraser, EDG; Morton, JF; Rivera-Ferre, MG	What drives the vulnerability of pastoralists to global environmental change? A qualitative meta-analysis
524	not ecological	2016	Zalsman, G; Hawton, K; Wasserman, D; van Heeringen, K; Arensman, E; Sarchiapone, M; Carli, V; Hoschl, C; Barzilay, R; Balazs, J; Purebl, G; Kahn, JP; Saiz, PA; Lipsicas, CB; Bobes, J; Cozman, D; Hegerl, U; Zohar, J	Suicide prevention strategies revisited: 10-year systematic review
525		2016	Scasta, JD; Beck, JL; Angwin, CJ	Meta-Analysis of Diet Composition and Potential Conflict of Wild Horses with Livestock and Wild Ungulates on Western Rangelands of North America
526	no publication-based meta-analysis	2016	Sheehan, EV; Vaz, S; Pettifer, E; Foster, NL; Nancollas, SJ; Cousens, S; Holmes, L; Facq, JV; Germain, G; Attrill, MJ	An experimental comparison of three towed underwater video systems using species metrics, benthic impact and performance
527	no publication-based meta-analysis	2016	Matos-Maravi, P	Investigating the timing of origin and evolutionary processes shaping regional species diversity: Insights from simulated data and neotropical butterfly diversification rates
528		2016	Liao, HX; D'Antonio, CM; Chen, BM; Huang, QQ; Peng, SL	How much do phenotypic plasticity and local genetic variation contribute to phenotypic divergences along environmental gradients in widespread invasive plants? A meta-analysis
529		2016	Oduor, AMO; Leimu, R; van Kleunen, M	Invasive plant species are locally adapted just as frequently and at least as strongly as native plant species
530		2016	Arceo-Gomez, G; Ashman, TL	Invasion status and phylogenetic relatedness predict cost of heterospecific pollen receipt: implications for native biodiversity decline
531	no publication-based meta-analysis	2016	Yang, Z; Zhang, L; Zhu, XX; Wang, J; Montagnes, DJS	An evidence-based framework for predicting the impact of differing autotroph-heterotroph thermal sensitivities on consumer-prey dynamics
532	different effect size	2016	Daskin, JH; Pringle, RM	Does primary productivity modulate the indirect effects of large herbivores? A global meta-analysis
533	not ecological	2016	Bogaert, S; Boone, C; Negro, G; van Witteloostuijn, A	Organizational Form Emergence: A Meta-Analysis of the Ecological Theory of Legitimation
534		2016	Ros, GH; van Rotterdam, AMD; Bussink, DW; Bindraban, PS	Selenium fertilization strategies for bio-fortification of food: an agro-ecosystem approach
535	not ecological	2016	Paixao, ES; Teixeira, MG; Costa, MDN; Rodrigues, LC	Dengue during pregnancy and adverse fetal outcomes: a systematic review and meta-analysis
536	based on raw data	2016	Tarnecki, JE; Wallace, AA; Simons, JD; Ainsworth, CH	Progression of a Gulf of Mexico food web supporting Atlantis ecosystem model development
537	based on raw data	2016	Spears, BM; Mackay, EB; Yasseri, S; Gunn, LDM; Waters, KE; Andrews, C; Cole, S; De Ville, M; Kelly, A; Meis, S; Moore, AL; Nurnberg, GK; van Oosterhout, F; Pitt, JA; Madgwick, G; Woods, HJ; Lurling, M	A meta-analysis of water quality and aquatic macrophyte responses in 18 lakes treated with lanthanum modified bentonite (Phoslock (R))
538		2016	Rua, MA; Antoninka, A; Antunes, PM; Chaudhary, VB; Gehring, C; Lamit, LJ; Piculell, BJ; Bever, JD; Zabinski, C; Meadow, JF; Lajeunesse, MJ; Milligan, BG; Karst, J; Hoeksema, JD	Home-field advantage? evidence of local adaptation among plants, soil, and arbuscular mycorrhizal fungi through meta-analysis
539	no weighting neccessary	2016	Ballari, SA; Kuebbing, SE; Nunez, MA	Potential problems of removing one invasive species at a time: a meta-analysis of the interactions between invasive vertebrates and unexpected effects of removal programs
540	not ecological	2016	Versluis, A; Verkuil, B; Spinhoven, P; van der Ploeg, MM; Brosschot, JF	Changing Mental Health and Positive Psychological Well-Being Using Ecological Momentary Interventions: A Systematic Review and Meta-analysis
541	no publication-based meta-analysis	2016	Zimmerer, KS; Vanek, SJ	Toward the Integrated Framework Analysis of Linkages among Agrobiodiversity, Livelihood Diversification, Ecological Systems, and Sustainability amid Global Change
542	different effect size	2016	Wood, JLA; Yates, MC; Fraser, DJ	Are heritability and selection related to population size in nature? Meta-analysis and conservation implications
543	no publication-based meta-analysis	2016	Ballon, C; Avila, N; Boix, D; Lopez-Flores, R; Romo, S; Sala, J; Quintana, XD; Gascon, S	Is ecosystem size more important than locality in determining the environmental characteristics of temporary ponds?
544	different effect size	2016	van der Knaap, YAM; Douma, JC; Aerts, R; van Ek, R; van Bodegom, PM	A novel way to understand plant species preferences in relation to groundwater discharge conditions using a trait-based approach
545	not ecological	2016	Farstad, SM; McGeown, LM; von Ranson, KM	Eating disorders and personality, 2004-2016: A systematic review and meta-analysis
546	no weighting neccessary	2016	Zeilinger, AR; Olson, DM; Andow, DA	Competitive release and outbreaks of non-target pests associated with transgenic Bt cotton
547	not ecological	2016	Kremer, SC; Cottenie, K	THE QUARTERLY REVIEW OF BIOLOGY
548	re-analysis	2016	Kovach, RP; Muhlfeld, CC; Al-Chokhachy, R; Dunham, JB; Letcher, BH; Kershner, JL	Impacts of climatic variation on trout: a global synthesis and path forward
549	not ecological	2016	Lazowski, RA; Hulleman, CS	Motivation Interventions in Education: A Meta-Analytic Review
550	no publication-based meta-analysis	2016	Cooke, GM; Schlub, TE; Sherwin, WB; Ord, TJ	Understanding the Spatial Scale of Genetic Connectivity at Sea: Unique Insights from a Land Fish and a Meta-Analysis
551	different effect size	2016	Lewandowska, AM; Biermann, A; Borer, ET; Cebrian-Piqueras, MA; Declerck, SAJ; De Meester, L; Van Donk, E; Gamfeldt, L; Gruner, DS; Hagenah, N; Harpole, WS; Kirkman, KP; Klausmeier, CA; Kleyer, M; Knops, JMH; Lemmens, P; Lind, EM; Litchman, E; Mantilla-Contreras, J; Martens, K; Meier, S; Minden, V; Moore, JL; Venterink, HO; Seabloom, EW; Sommer, U; Striebel, M; Trenkamp, A; Trinogga, J; Urabe, J; …	The influence of balanced and imbalanced resource supply on biodiversity-functioning relationship across ecosystems
552	no publication-based meta-analysis	2016	Palomares, F; Fernandez, N; Roques, S; Chavez, C; Silveira, L; Keller, C; Adrados, B	Fine-Scale Habitat Segregation between Two Ecologically Similar Top Predators
553	not ecological	2016	Chaudhary, VB; Rua, MA; Antoninka, A; Bever, JD; Cannon, J; Craig, A; Duchicela, J; Frame, A; Gardes, M; Gehring, C; Ha, M; Hart, M; Hopkins, J; Ji, BM; Johnson, NC; Kaonongbua, W; Karst, J; Koide, RT; Lamit, LJ; Meadow, J; Milligan, BG; Moore, JC; Pendergast, TH; Piculell, B; Ramsby, B; Simard, S; Shrestha, S; Umbanhowar, J; Viechtbauer, W; Walters, L; Wilson, GWT; Zee, PC; Hoeksema, JD	MycoDB, a global database of plant response to mycorrhizal fungi
554	not ecological	2016	Huddart, JEA; Thompson, MSA; Woodward, G; Brooks, SJ	Citizen science: from detecting pollution to evaluating ecological restoration
555		2016	Crouzeilles, R; Curran, M; Ferreira, MS; Lindenmayer, DB; Grelle, CEV; Benayas, JMR	A global meta-analysis on the ecological drivers of forest restoration success
556	no publication-based meta-analysis	2016	Hikosaka, K	Optimality of nitrogen distribution among leaves in plant canopies
557		2016	Smilanich, AM; Fincher, RM; Dyer, LA	Does plant apparency matter? Thirty years of data provide limited support but reveal clear patterns of the effects of plant chemistry on herbivores
558		2016	Cameron, EK; Vila, M; Cabeza, M	Global meta-analysis of the impacts of terrestrial invertebrate invaders on species, communities and ecosystems
559		2016	Samia, DSM; Blumstein, DT; Stankowich, T; Cooper, WE	Fifty years of chasing lizards: new insights advance optimal escape theory
560	no publication-based meta-analysis	2016	Harabis, F	High diversity of odonates in post-mining areas: Meta-analysis uncovers potential pitfalls associated with the formation and management of valuable habitats
561		2016	Alldred, M; Baines, SB	Effects of wetland plants on denitrification rates: a meta-analysis
562		2016	Andrade-Linares, DR; Lehmann, A; Rillig, MC	Microbial stress priming: a meta-analysis
563	no access to publication	2016	Hebert, MP; Beisner, BE; Maranger, R	A meta-analysis of zooplankton functional traits influencing ecosystem function
564		2016	Yang, HS; Xu, JL; Guo, Y; Koide, RT; Dai, YJ; Xu, MM; Bian, LP; Bian, XM; Zhang, Q	Predicting plant response to arbuscular mycorrhizas: The role of host functional traits
565	different effect size	2016	Ceccon, E; Gonzalez, EJ; Martorell, C	Is Direct Seeding a Biologically Viable Strategy for Restoring Forest Ecosystems? Evidences from a Meta-analysis
566	based on raw data	2016	Apps, CD; McLellan, BN; Proctor, MF; Stenhouse, GB; Servheen, C	Predicting Spatial Variation in Grizzly Bear Abundance to Inform Conservation
567	different effect size	2016	Rowen, E; Kaplan, I	Eco-evolutionary factors drive induced plant volatiles: a meta-analysis
568	different effect size	2016	Moore, MP; Riesch, R; Martin, RA	The predictability and magnitude of life-history divergence to ecological agents of selection: a meta-analysis in livebearing fishes
569	different effect size	2016	Krawczyk, AJ; Bogdziewicz, M; Majkowska, K; Glazaczow, A	Diet composition of the Eurasian otter Lutra lutra in different freshwater habitats of temperate Europe: a review and meta-analysis
570	no publication-based meta-analysis	2016	Fluegge, K	A reply to Wang T, Shan L, Du L, Feng J, Xu Z, Staal WG, Jia F. Serum concentration of 25-hydroxyvitamin D in autism spectrum disorder: a systematic review and meta-analysis. Eur Child Adolesc Psychiatry. 2015; doi: 10.1007/s00787-015-0786-1
571	different effect size	2016	Brown, CJ; O'Connor, MI; Poloczanska, ES; Schoeman, DS; Buckley, LB; Burrows, MT; Duarte, CM; Halpern, BS; Pandolfi, JM; Parmesan, C; Richardson, AJ	Ecological and methodological drivers of species' distribution and phenology responses to climate change
572	not ecological	2016	Verdugo, F; Laksmana, T; Uribarri, A	Systemic antibiotics and the risk of superinfection in peri-implantitis
573	different effect size	2016	Crouzeilles, R; Curran, M	Which landscape size best predicts the influence of forest cover on restoration success? A global meta-analysis on the scale of effect
574	different effect size	2016	Lorenz, S; Martinez-Fernandez, V; Alonso, C; Mosselman, E; de Jalon, DG; del Tanago, MG; Belletti, B; Hendriks, D; Wolter, C	Fuzzy cognitive mapping for predicting hydromorphological responses to multiple pressures in rivers
575	not ecological	2016	Einor, D; Bonisoli-Alquati, A; Costantini, D; Mousseau, TA; Moller, AP	Ionizing radiation, antioxidant response and oxidative damage: A meta-analysis
576	not ecological	2016	Kraicer-Melamed, H; O'Donnell, S; Quach, C	The effectiveness of pneumococcal polysaccharide vaccine 23 (PPV23) in the general population of 50 years of age and older: A systematic review and meta-analysis
577		2016	Mafongoya, P; Rusinamhodzi, L; Siziba, S; Thierfelder, C; Mvumi, BM; Nhau, B; Hove, L; Chivenge, P	Maize productivity and profitability in Conservation Agriculture systems across agro-ecological regions in Zimbabwe: A review of knowledge and practice
578	different effect size	2016	Asmare, K; Abebe, R; Sheferaw, D; Krontveit, RI; Barbara, W	Mange mite infestation in small ruminants in Ethiopia: Systematic review and meta-analysis
579		2016	Moore, FR; Shuker, DM; Dougherty, L	Stress and sexual signaling: a systematic review and meta-analysis
580	no publication-based meta-analysis	2016	Diefenderfer, HL; Johnson, GE; Thom, RM; Buenau, KE; Weitkamp, LA; Woodley, CM; Borde, AB; Kropp, RK	Evidence-based evaluation of the cumulative effects of ecosystem restoration
581	no publication-based meta-analysis	2016	Pepin, KM; Davis, AJ; Beasley, J; Boughton, R; Campbell, T; Cooper, SM; Gaston, W; Hartley, S; Kilgo, JC; Wisely, SM; Wyckoff, C; VerCauteren, KC	Contact heterogeneities in feral swine: implications for disease management and future research
582	no access to publication	2016	Meinson, P; Idrizaj, A; Noges, P; Noges, T; Laas, A	Continuous and high-frequency measurements in limnology: history, applications, and future challenges
583		2016	Allen, DC; Wesner, JS	Synthesis: comparing effects of resource and consumer fluxes into recipient food webs using meta-analysis
584	not ecological	2016	Rudel, TK; Kwon, OJ; Paul, BK; Boval, M; Rao, IM; Burbano, D; McGroddy, M; Lerner, AM; White, D; Cuchillo, M; Luna, M; Peters, M	Do Smallholder, Mixed Crop-Livestock Livelihoods Encourage Sustainable Agricultural Practices? A Meta-Analysis
585	no publication-based meta-analysis	2016	Lajeunesse, MJ	Facilitating systematic reviews, data extraction and meta-analysis with the metagear package for r
586		2016	Maze-Guilmo, E; Blanchet, S; McCoy, KD; Loot, G	Host dispersal as the driver of parasite genetic structure: a paradigm lost?
587	not ecological	2016	Negut, A; Matu, SA; Sava, FA; David, D	Virtual reality measures in neuropsychological assessment: a meta-analytic review
588	not ecological	2016	Charlson, FJ; Flaxman, A; Ferrari, AJ; Vos, T; Steel, Z; Whiteford, HA	Post-traumatic stress disorder and major depression in conflict-affected populations: an epidemiological model and predictor analysis
589	no publication-based meta-analysis	2016	Cote, IM; Darling, ES; Brown, CJ	Interactions among ecosystem stressors and their importance in conservation
590		2016	Schlacher, TA; Lucrezi, S; Connolly, RM; Peterson, CH; Gilby, BL; Maslo, B; Olds, AD; Walker, SJ; Leon, JX; Huijbers, CM; Weston, MA; Turra, A; Hyndes, GA; Holt, RA; Schoeman, DS	Human threats to sandy beaches: A meta-analysis of ghost crabs illustrates global anthropogenic impacts.
591	based on raw data	2016	Donati, G; Campera, M; Balestri, M; Serra, V; Barresi, M; Schwitzer, C; Curtis, DJ; Santini, L	Ecological and Anthropogenic Correlates of Activity Patterns in Eulemur
592		2016	Zvereva, EL; Kozlov, MV	The costs and effectiveness of chemical defenses in herbivorous insects: a meta-analysis
593	not ecological	2016	Achten, WMJ; Van Acker, K	EU-Average Impacts of Wheat Production: A Meta-Analysis of Life Cycle Assessments
594		2016	Barton, KE	Tougher and thornier: general patterns in the induction of physical defence traits
595	based on raw data	2016	Rest, JS; Wilkins, O; Yuan, W; Purugganan, MD; Gurevitch, J	Meta-analysis and meta-regression of transcriptomic responses to water stress in Arabidopsis
596		2016	Schirmel, J; Bundschuh, M; Entling, MH; Kowarik, I; Buchholz, S	Impacts of invasive plants on resident animals across ecosystems, taxa, and feeding types: a global assessment
597	no publication-based meta-analysis	2016	Ellender, BR; Weyl, OLF; Winker, H	Success of a large riverine cyprinid smallmouth yellowfish Labeobarbus aeneus in a southern African impoundment
598	no publication-based meta-analysis	2016	Ulyshen, MD	Wood decomposition as influenced by invertebrates
599	no publication-based meta-analysis	2016	Wang, Z; Meador, JP; Leung, KMY	Metal toxicity to freshwater organisms as a function of pH: A meta-analysis
600	no publication-based meta-analysis	2016	Gantchoff, MG; Belant, JL	Patterns of coexistence between two mesocarnivores in northern Patagonia in the presence of invasive hares and anthropogenic disturbance
601	no publication-based meta-analysis	2016	Zaitsev, AS; Gongalsky, KB; Malmstrom, A; Persson, T; Bengtsson, J	Why are forest fires generally neglected in soil fauna research? A mini-review
602	not ecological	2016	Rosetti, MF; Ulloa, RE; Vargas-Vargas, IL; Reyes-Zamorano, E; Palacios-Cruz, L; de la Pena, F; Larralde, H; Hudson, R	Evaluation of children with ADHD on the Ball-Search Field Task
603	no access to publication	2016	Senigaglia, V; Christiansen, F; Bejder, L; Gendron, D; Lundquist, D; Noren, DP; Schaffar, A; Smith, JC; Williams, R; Martinez, E; Stockin, K; Lusseau, D	Meta-analyses of whale-watching impact studies: comparisons of cetacean responses to disturbance
604	not ecological	2016	Kullenberg, C; Kasperowski, D	What Is Citizen Science? - A Scientometric Meta-Analysis
605	no publication-based meta-analysis	2016	Botero-Castro, F; Delsuc, F; Douzery, EJP	Thrice better than once: quality control guidelines to validate new mitogenomes
606	not ecological	2016	Andersson, K; Sjoblom, S; Granberg, L; Ehrstrom, P; Marsden, T	METROPOLITAN RURALITIES CONCLUSION
607	Theory article	2016	Rauschert, ESJ	Teaching How Scientific Consensus Is Developed Through Simplified Meta-analysis of Peer-Reviewed Literature
608	not ecological	2016	MacKinnon, T; Pasfield-Neofitou, S; Manns, H; Grant, S	A Meta-Analysis of Open Educational Communities of Practice and Sustainability in Higher Educational Policy
609	no access to publication	2016	Ajani, PA; Hallegraeff, GM; Allen, D; Coughlan, A; Richardson, AJ; Armand, LK; Ingleton, T; Murray, SA	ESTABLISHING BASELINES: EIGHTY YEARS OF PHYTOPLANKTON DIVERSITY AND BIOMASS IN SOUTH-EASTERN AUSTRALIA
610	not ecological	2016	Golden, M	Musicking as education for social and ecological peace: a new synthesis
611	not ecological	2016	Linden, M; Hawley, C; Blackwood, B; Evans, J; Anderson, V; O'Rourke, C	Technological aids for the rehabilitation of memory and executive functioning in children and adolescents with acquired brain injury
612	not ecological	2016	Kaufmann, E; Reips, UD; Merki, KM	Avoiding Methodological Biases in Meta-Analysis Use of Online Versus Offline Individual Participant Data (IPD) in Educational Psychology
613	different effect size	2016	Guemes, AGC; Youle, M; Cantu, VA; Felts, B; Nulton, J; Rohwer, F	Viruses as Winners in the Game of Life
614		2016	Matthaei, CD; Lange, K	Multiple-stressor effects on freshwater fish: a review and meta-analysis
615	Theory article	2016	Baggio, JA; Barnett, AJ; Perez-Ibara, I; Brady, U; Ratajczyk, E; Rollins, N; Rubinos, C; Shin, HC; Yu, DJ; Aggarwal, R; Anderies, JM; Janssen, MA	Explaining success and failure in the commons: the configural nature of Ostrom's institutional design principles
616	Theory article	2016	Ratajczyk, E; Brady, U; Baggio, JA; Barnett, AJ; Perez-Ibara, I; Rollins, N; Rubinos, C; Shin, HC; Yu, DJ; Aggarwal, R; Anderies, JM; Janssen, MA	Challenges and opportunities in coding the commons: problems, procedures, and potential solutions in large-N comparative case studies
617	not ecological	2016	Smith-Marek, EN; Cafferky, B; Dominguez, MM; Spencer, C; Van, K; Stith, SM; Oliver, MA	Military/Civilian Risk Markers for Physical Intimate Partner Violence: A Meta-Analysis
618	different effect size	2016	Razgour, O; Rebelo, H; Di Febbraro, M; Russo, D	Painting maps with bats: species distribution modelling in bat research and conservation
619	not ecological	2016	Desjardins, Y	Are organically grown fruits and vegetables nutritionally better than conventional ones? Revisiting the question with new eyes
620	not ecological	2016	Sporer, SL; Kaminski, KS; Davids, MC; McQuiston, D	The verbal facilitation effect: re-reading person descriptions as a system variable to improve identification performance
621	no publication-based meta-analysis	2016	Eisenhauer, N	Plant diversity effects on soil microorganisms: Spatial and temporal heterogeneity of plant inputs increase soil biodiversity
622	different effect size	2016	Bautista-de los Santos, QM; Schroeder, JL; Sevillano-Rivera, MC; Sungthong, R; Ijaz, UZ; Sloan, WT; Pinto, AJ	Emerging investigators series: microbial communities in full-scale drinking water distribution systems - a meta-analysis
623	different effect size	2016	Sagarese, SR; Nuttall, MA; Geers, TM; Lauretta, MV; Walter, JF; Serafy, JE	Quantifying the Trophic Importance of Gulf Menhaden within the Northern Gulf of Mexico Ecosystem
624	not ecological	2016	Zoon, WG; Hsu, KK	Impact of HPV vaccination on anogenital warts and respiratory papillomatosis
625	not ecological	2016	Gee, BL; Griffiths, KM; Gulliver, A	Effectiveness of mobile technologies delivering Ecological Momentary Interventions for stress and anxiety: a systematic review
626	different effect size	2016	Villamayor-Tomas, S; Avagyan, M; Firlus, M; Helbing, G; Kabakova, M	Hydropower vs. fisheries conservation: a test of institutional design principles for common-pool resource management in the lower Mekong basin social-ecological system
627	not ecological	2016	Flores, CO; Poisot, T; Valverde, S; Weitz, JS	BiMat: a MATLAB package to facilitate the analysis of bipartite networks
628	not ecological	2016	Dillingham, PW; Moore, JE; Fletcher, D; Cortes, E; Curtis, KA; James, KC; Lewison, RL	Improved estimation of intrinsic growth r(max) for long-lived species: integrating matrix models and allometry
629	not ecological	2016	Nicholls, W; Devonport, TJ; Blake, M	The association between emotions and eating behaviour in an obese population with binge eating disorder
630		2016	Trap, J; Bonkowski, M; Plassard, C; Villenave, C; Blanchart, E	Ecological importance of soil bacterivores for ecosystem functions
631	no publication-based meta-analysis	2016	Gonzalez-Rivero, M; Beijbom, O; Rodriguez-Ramirez, A; Holtrop, T; Gonzalez-Marrero, Y; Ganase, A; Roelfsema, C; Phinn, S; Hoegh-Guldberg, O	Scaling up Ecological Measurements of Coral Reefs Using Semi-Automated Field Image Collection and Analysis
632	not ecological	2016	Longden, E; Read, J	Assessing and Reporting the Adverse Effects of Antipsychotic Medication: A Systematic Review of Clinical Studies, and Prospective, Retrospective, and Cross-Sectional Research
633	not ecological	2016	Mosnaim, GS; Pappalardo, AA; Resnick, SE; Codispoti, CD; Bandi, S; Nackers, L; Malik, RN; Vijayaraghavan, V; Lynch, EB; Powell, LH	Behavioral Interventions to Improve Asthma Outcomes for Adolescents: A Systematic Review
634		2016	Gallardo, B; Clavero, M; Sanchez, MI; Vila, M	Global ecological impacts of invasive species in aquatic ecosystems
635		2016	Jackson, MC; Loewen, CJG; Vinebrooke, RD; Chimimba, CT	Net effects of multiple stressors in freshwater ecosystems: a meta-analysis
636	not ecological	2016	Chita-Tegmark, M	Social attention in ASD: A review and meta-analysis of eye-tracking studies
637	no publication-based meta-analysis	2016	Hawkins, SJ; Mieszkowska, N; Firth, LB; Bohn, K; Burrows, MT; MacLean, MA; Thompson, RC; Chan, BKK; Little, C; Williams, GA	Looking backwards to look forwards: the role of natural history in temperate reef ecology
638	no publication-based meta-analysis	2016	Mukul, SA; Herbohn, J	The impacts of shifting cultivation on secondary forests dynamics in tropics: A synthesis of the key findings and spatio temporal distribution of research
639	not ecological	2016	Negut, A; Matu, SA; Sava, FA; David, D	Task difficulty of virtual reality-based assessment tools compared to classical paper-and-pencil or computerized measures: A meta-analytic approach
640	Theory article	2016	AM Senior, CE Grueber, T Kamiya, M Lagisz…	Heterogeneity in ecological and evolutionary meta‐analyses: its magnitude and implications
641	no publication-based meta-analysis	2016	MJ Lajeunesse	Facilitating systematic reviews, data extraction and meta‐analysis with the metagear package for R
642		2016	JA Sohn, S Saha, J Bauhus	Potential of forest thinning to mitigate drought stress: A meta-analysis
643		2016	DSW Katz	The effects of invertebrate herbivores on plant population growth: a meta-regression analysis
644	based on raw data	2016	JS Rest, O Wilkins, W Yuan, MD Purugganan…	Meta‐analysis and meta‐regression of transcriptomic responses to water stress in Arabidopsis
645		2016	JH Daskin, RM Pringle	Does primary productivity modulate the indirect effects of large herbivores? A global meta‐analysis
646		2016	S Kambach, I Kühn, B Castagneyrol, H Bruelheide	The impact of tree diversity on different aspects of insect herbivory along a global temperature gradient-a meta-analysis
647	not ecological	2016	S English, T Uller	Does early-life diet affect longevity? A meta-analysis across experimental studies
648	based on raw data	2016	G Derroire, P Balvanera, C Castellanos‐Castro…	Resilience of tropical dry forests–a meta‐analysis of changes in species diversity and composition during secondary succession
649	different effect size	2016	K Asmare, T Abayneh, S Mekuria, G Ayelet, B Sibhat…	A meta-analysis of contagious caprine pleuropneumonia (CCPP) in Ethiopia
650		2016	MR Douglas, JF Tooker	Meta-analysis reveals that seed-applied neonicotinoids and pyrethroids have similar negative effects on abundance of arthropod natural enemies
651	Theory article	2016	LZ Garamszegi	When limited availability of data meets with a thorough meta-analysis: a comment on Moore et al
652	no access to publication	2016	Y Yu, D Makowski, TJ Stomph…	Robust increases of land equivalent ratio with temporal niche differentiation: A meta-quantile regression
653	no publication-based meta-analysis	2016	SD Veresoglou, IC Anderson, NMF de Sousa…	Resilience of fungal communities to elevated CO2
654		2016	Ö Östman, J Eklöf, BK Eriksson, J Olsson…	Top‐down control as important as nutrient enrichment for eutrophication effects in North Atlantic coastal ecosystems
655		2016	L Liu, X Wang, MJ Lajeunesse, G Miao…	A cross‐biome synthesis of soil respiration and its determinants under simulated precipitation changes
656	no access to publication	2016	J ZHOU, J WU, Z YU	Reassessment of the Studies on Biodiversity Valuation: Inspired by Meta-Analysis
657	Theory article	2016	K Fukaya	Dynamic Site Occupancy Models: Statistical Inference of Site Occupancy Dynamics Accounting for State Uncertainty
658	no publication-based meta-analysis	2016	FR Moore, DM Shuker, L Dougherty	A response to comments on stress and sexual signaling: a systematic review and meta-analysis
659	no publication-based meta-analysis	2016	AN Kadykalo, CS Findlay	THE FLOW REGULATION SERVICES OF WETLANDS DATABASE META-DATA (2016)
660	no publication-based meta-analysis	2016	H Qin, ME Grigsby	A Systematic Review and" Meta-Study" of Meta-Analytical Approaches to the Human Dimensions of Environmental Change
661		2016	AA Besson, M Lagisz, AM Senior, KL Hector…	Effect of maternal diet on offspring coping styles in rodents: a systematic review and meta‐analysis
662	different effect size	2016	BWT Coetzee, SL Chown	A meta‐analysis of human disturbance impacts on Antarctic wildlife
663	different effect size	2016	KW Vollset, RI Krontveit, PA Jansen…	Impacts of parasites on marine survival of Atlantic salmon: a meta‐analysis
664	not ecological	2016	R Del Pinto, D Pietropaoli, AK Chandar…	P. 07.11 ASSOCIATION BETWEEN INFLAMMATORY BOWEL DISEASE AND VITAMIN D DEFICIENCY: A SYSTEMATIC REVIEW AND META-ANALYSIS
665		2016	AC Mupepele, CF Dormann	Influence of forest harvest on nitrate concentration in temperate streams—a meta-analysis
666	different effect size	2016	AM Senior, SL Johnson, S Nakagawa	Sperm traits of masculinized fish relative to wild‐type males: a systematic review and meta‐analyses
667	not ecological	2016	M Martínez, S Núñez, V Pavón, D Gómez…	Relationship between unsaturated lipid intake and fatty acid contents in sheep milk fat.
668	no publication-based meta-analysis	2016	G Bastille‐Rousseau, CB Yackulic…	Allometric and temporal scaling of movement characteristics in Galapagos tortoises
669	different effect size	2016	K Asmare, B Sibhat, M Abera, A Haile, H Degefu…	Systematic review and meta-analysis of metacestodes prevalence in small ruminants in Ethiopia
670	no publication-based meta-analysis	2016	XW Chen, JTF Wong, CWW Ng, MH Wong	Feasibility of biochar application on a landfill final cover—a review on balancing ecology and shallow slope stability
671		2016	GF Ficetola, L Maiorano	Contrasting effects of temperature and precipitation change on amphibian phenology, abundance and performance
672		2016	GC Stotz, GJ Pec, JF Cahill	Is biotic resistance to invaders dependent upon local environmental conditions or primary productivity? A meta-analysis
673	not ecological	2016	MP Guarino, L Putignani, A Altomare…	P. 07.10 FAECAL-ASSOCIATED AND MUCOSAL-ASSOCIATED MICROBIOTA IN INFLAMMATORY BOWEL DISEASE PATIENTS AND HEALTHY …
674		2016	D Geisseler, PA Lazicki, KM Scow	Mineral nitrogen input decreases microbial biomass in soils under grasslands but not annual crops
675		2016	T Zhou, L Li, X Zhang, J Zheng…	Changes in organic carbon and nitrogen in soil with metal pollution by Cd, Cu, Pb and Zn: a meta‐analysis
676	not ecological	2016	DC Hernandez, CA Johnston	Unidirectional or Bidirectional Relationships of Behaviors: The Importance of Positive Behavioral Momentum
677	not ecological	2016	K Zou, J Wong, N Abdullah, X Chen, T Smith…	Examination of overall treatment effect and the proportion attributable to contextual effect in osteoarthritis: meta-analysis of randomised controlled trials
678	not ecological	2016	B Grizzetti, D Lanzanova, C Liquete, A Reynaud…	Assessing water ecosystem services for water resource management
679		2016	SE Wortman	Weedy fallow as an alternative strategy for reducing nitrogen loss from annual cropping systems
680		2016	M Torralba, N Fagerholm, PJ Burgess, G Moreno…	Do European agroforestry systems enhance biodiversity and ecosystem services? A meta-analysis
681		2016	AB Bentz, DJ Becker, KJ Navara	Evolutionary implications of interspecific variation in a maternal effect: a meta-analysis of yolk testosterone response to competition
682		2016	L Van Vooren, B Reubens, S Broekx, P Pardon…	Greening and producing: An economic assessment framework for integrating trees in cropping systems
683		2016	M Tälle, B Deák, P Poschlod, O Valkó…	Grazing vs. mowing: A meta-analysis of biodiversity benefits for grassland management
684		2016	C Terrer, S Vicca, BA Hungate, RP Phillips…	Mycorrhizal association as a primary control of the CO2 fertilization effect
685	not ecological	2016	M Bach, B Wilske, L Breuer	Current economic obstacles to biochar use in agriculture and climate change mitigation
686		2016	AMF Harts, I Booksmythe, MD Jennions	Mate guarding and frequent copulation in birds: A meta‐analysis of their relationship to paternity and male phenotype
687	no publication-based meta-analysis	2016	C García-Comas, AR Sastri, L Ye…	Prey size diversity hinders biomass trophic transfer and predator size diversity promotes it in planktonic communities
688	not ecological	2016	Y Kim, H Chang	Effect of physical health conditions on suicidal ideation in Korean adolescents
689	Theory article	2016	AD Maldonado, PA Aguilera, A Salmeron	An Experimental Comparison of Methods to Handle Missing Values in Environmental Datasets
690	not ecological	2016	J Yao, J Eyamie, SB Henderson	Evaluation of a spatially resolved forest fire smoke model for population-based epidemiologic exposure assessment
691		2016	Q He, BR Silliman	Consumer control as a common driver of coastal vegetation worldwide
692	no publication-based meta-analysis	2016	LR Dougherty, DM Shuker	Variation in pre-and post-copulatory sexual selection on male genital size in two species of lygaeid bug
693	no access to publication	2016	JC Dunic	Contextualizing local biodiversity change in the face of human impacts
694		2016	M Li, NR Jordan, RT Koide, AC Yannarell, AS Davis	Meta-analysis of crop and weed growth responses to arbuscular mycorrhizal fungi: implications for integrated weed management
695	not ecological	2016	A Shah, D Armstrong-James	Opportunist Turns Allergen: Double Life of Pneumocystis jirovecii in Asthma
696		2016	DE Pearson, YK Ortega, JB Runyon, JL Butler	Secondary invasion: the bane of weed management
697	different effect size	2016	JL Pick, P Hutter, B Tschirren	In search of genetic constraints limiting the evolution of egg size: direct and correlated responses to artificial selection on a prenatal maternal effector
698	based on raw data	2016	E Habyarimana, C Lorenzoni, M Marudelli…	A meta-analysis of bioenergy conversion relevant traits in sorghum landraces, lines and hybrids in the Mediterranean region
699	Theory article	2016	AM Senior, AK Gosby, J Lu, SJ Simpson…	Meta-analysis of variance: an illustration comparing the effects of two dietary interventions on variability in weight
700	Theory article	2016	C Ferreira, G Bastille‐Rousseau, AM Bennett…	The evolution of peer review as a basis for scientific publication: directional selection towards a robust discipline?
701	not ecological	2016	O Langbach, AK Kristoffersen…	Oral, intestinal, and skin bacteria in ventral hernia mesh implants
702	no publication-based meta-analysis	2016	S Parul, B Bist, B Sharma, U Jain, JK Yadav	A study on association of virulence determinants of verotoxic Escherichia coli isolated from cattle calves
703	no publication-based meta-analysis	2016	HG Rödel, M Zapka, V Stefanski, D Holst	Reproductive effort alters immune parameters measured post‐partum in European rabbits under semi‐natural conditions
704	Theory article	2016	D Agogo, T Hess	Blind to Time? Temporal Trends in Effect Sizes in IS Research
705	not ecological	2016	A van Witteloostuijn	What happened to Popperian falsification? Publishing neutral and negative findings: Moving away from biased publication practices
706	no publication-based meta-analysis	2016	C Hadley, MC Freeman	Assessing reliability, change after intervention, and performance of a water insecurity scale in rural Ethiopia
707	Theory article	2016	MWL Cheung, R Vijayakumar	A guide to conducting a meta-analysis
708		2016	E Gilman, M Chaloupka, Y Swimmer…	A cross‐taxa assessment of pelagic longline by‐catch mitigation measures: conflicts and mutual benefits to elasmobranchs
709	not ecological	2016	P Roebeling, N Abrantes, S Ribeiro…	Estimating cultural benefits from surface water status improvements in freshwater wetland ecosystems
710	based on raw data	2016	B Jiménez‐Alfaro, M Chytrý, L Mucina…	Disentangling vegetation diversity from climate–energy and habitat heterogeneity for explaining animal geographic patterns
711	no publication-based meta-analysis	2016	K Zhang, S Lin, Y Ji, C Yang, X Wang, C Yang…	Plant diversity accurately predicts insect diversity in two tropical landscapes
712	not ecological	2016	N Khairunnisa, H Syarief…	Association Between Smoking Habits, Physical Activity, Added Sugar Consumption and Nutritional Status with Malondialdehyde (MDA) and Glucose …
713	not ecological	2016	S Heiling, S Khanal, A Barsch, G Zurek…	Using the knowns to discover the unknowns: MS‐based dereplication uncovers structural diversity in 17‐hydroxygeranyllinalool diterpene glycoside production in the …
714	not ecological	2016	M Anderson, S Gaseitsiwe, S Moyo…	Slow CD4+ T-Cell Recovery in Human Immunodeficiency Virus/Hepatitis B Virus-Coinfected Patients Initiating Truvada-Based Combination Antiretroviral …
715	not ecological	2016	KH Dakpo, L Latruffe	Agri-environmental subsidies and French suckler cow farms' technical efficiency accounting for GHGs
716	not ecological	2016	MG Interis, DR Petrolia	Location, location, habitat: how the value of ecosystem services varies across location and by habitat
717	no publication-based meta-analysis	2016	M Duan, Y Liu, Z Yu, J Baudry, L Li, C Wang…	Disentangling effects of abiotic factors and biotic interactions on cross-taxon congruence in species turnover patterns of plants, moths and beetles
718	not ecological	2016	ET Granato, F Harrison, R Kümmerli…	Do bacterial “virulence factors” always increase virulence? A meta-analysis of pyoverdine production in Pseudomonas aeruginosa as a test case
719	not ecological	2016	SH Yang, HK Chung, SM Lee	Effects of activity-based personalized nutrition education on dietary behaviors and blood parameters in middle-aged and older type 2 diabetes Korean …
720	Theory article	2016	L Sheble	Changing approaches to research synthesis affect social and intellectual structures of science
721	no publication-based meta-analysis	2016	A Vermeulen, M Eens, E Zaid, W Müller	Baseline innate immunity does not affect the response to an immune challenge in female great tits (Parus major)
722	not ecological	2016	RJ Lamont	Hydrogen peroxide is a central determinant of oral polymicrobial synergy
723	not ecological	2016	G Sorrenti, M Ventura, M Toselli	Effect of biochar on nutrient retention and nectarine tree performance: A three‐year field trial
724	no publication-based meta-analysis	2016	NR Friedman, V Remeš	Global geographic patterns of sexual size dimorphism in birds: support for a latitudinal trend?
725	Theory article	2016	中川震一, 久保拓弥	Statistical model for meta-analysis of ecology / evolutionary biology
726	not ecological	2016	GS Shideler, RJ Araújo	Measures of scholarly journal quality are not universally applicable to determining value of advertised annual subscription price
727	no publication-based meta-analysis	2016	B Macura, OM Lönnstedt…	What is the impact on fish recruitment of anthropogenic physical and structural habitat change in shallow nearshore areas in temperate systems? A systematic …
728	different effect size	2016	F Barbar, F Hiraldo, SA Lambertucci	Medium-sized exotic prey create novel food webs: the case of predators and scavengers consuming lagomorphs
729	not ecological	2016	SPK Shiao, CH Yu	Meta-Prediction of MTHFR Gene Polymorphism Mutations and Associated Risk for Colorectal Cancer
730	not ecological	2016	DJ Hruschka, C Hadley	How much do universal anthropometric standards bias the global monitoring of obesity and undernutrition?
731	not ecological	2016	AA Akinkugbe, GD Slade, K Divaris…	Systematic review and meta-analysis of the association between exposure to environmental tobacco smoke and periodontitis endpoints among nonsmokers
732	not ecological	2016	AN Kadykalo, CS Findlay	Ecosystem Services
733	no access to publication	2016	RM Augé, HD Toler, AM Saxton	… Gas Exchange in Relation to Root Colonization, Shoot Size, Leaf Phosphorus and Nitrogen: A Quantitative Analysis of the Literature Using Meta-Regression
734		2016	RE Koch, AE Wilson, GE Hill	The importance of carotenoid dose in supplementation studies with songbirds
735	not ecological	2016	TG Smith, S Stillman, S Craig	The US obesity epidemic: Evidence from the Economic Security Index
736	duplicate	2016	AJ Brace	Drivers of immune cost and implications for host protection from parasites
737	not ecological	2016	LX Ma, MK Bulsara, SY Tan, J Vardy	Body weight management in overweight and obese breast cancer survivors
738	not ecological	2015	Mori, AS; Qian, SH; Tatsumi, S	Academic inequality through the lens of community ecology: a meta-analysis
739	Theory article	2015	Haddaway, NR; Woodcock, P; Macura, B; Collins, A	Making literature reviews more reliable through application of lessons from systematic reviews
740	no publication-based meta-analysis	2015	Westgate, MJ; Barton, PS; Pierson, JC; Lindenmayer, DB	Text analysis tools for identification of emerging topics and research gaps in conservation science
741	no publication-based meta-analysis	2015	Alexander, GJ; Maritz, B	Sampling interval affects the estimation of movement parameters in four species of African snakes
742	not ecological	2015	Lamm, SH; Ferdosi, H; Dissen, EK; Li, J; Ahn, J	A Systematic Review and Meta-Regression Analysis of Lung Cancer Risk and Inorganic Arsenic in Drinking Water
743	different effect size	2015	Friesen, VL	Speciation in seabirds: why are there so many species...and why aren't there more?
744	no publication-based meta-analysis	2015	D'Alelio, D; Mazzocchi, MG; Montresor, M; Sarno, D; Zingone, A; Di Capua, I; Franze, G; Margiotta, F; Saggiomo, V; d'Alcala, MR	The green-blue swing: plasticity of plankton food-webs in response to coastal oceanographic dynamics
745	no publication-based meta-analysis	2015	Letourneau, DK; Ando, AW; Jedlicka, JA; Narwani, A; Barbier, E	Simple-but-sound methods for estimating the value of changes in biodiversity for biological pest control in agriculture
746		2015	Moreno-Mateos, D; Meli, P; Vara-Rodriguez, MI; Aronson, J	Ecosystem response to interventions: lessons from restored and created wetland ecosystems
747	different effect size	2015	Batson, WG; Gordon, IJ; Fletcher, DB; Manning, AD	Translocation tactics: a framework to support the IUCN Guidelines for wildlife translocations and improve the quality of applied methods
748	not ecological	2015	Ribeiro, AA; Adams, C; Manfredini, S; Aguilar, R; Neves, WA	Dynamics of soil chemical properties in shifting cultivation systems in the tropics: a meta-analysis
749	not ecological	2015	Guo, X; Flores, C; Munoz-Aguayo, J; Halvorson, DA; Lauer, D; Cardona, CJ	Historical and Recent Cases of H3 Influenza A Virus in Turkeys in Minnesota
750	no weighting neccessary	2015	Mang, SL; Brodie, JF	Impacts of non-oil tree plantations on biodiversity in Southeast Asia
751	not ecological	2015	Yu, Y; Stomph, TJ; Makowski, D; van der Werf, W	Temporal niche differentiation increases the land equivalent ratio of annual intercrops: A meta-analysis
752	different effect size	2015	Siefert, A; Violle, C; Chalmandrier, L; Albert, CH; Taudiere, A; Fajardo, A; Aarssen, LW; Baraloto, C; Carlucci, MB; Cianciaruso, MV; Dantas, VD; de Bello, F; Duarte, LDS; Fonseca, CR; Freschet, GT; Gaucherand, S; Gross, N; Hikosaka, K; Jackson, B; Jung, V; Kamiyama, C; Katabuchi, M; Kembel, SW; Kichenin, E; Kraft, NJB; Lagerstrom, A; Le Bagousse-Pinguet, Y; Li, YZ; Mason, N; Messier, J; Nakashiz…	A global meta-analysis of the relative extent of intraspecific trait variation in plant communities
753	different effect size	2015	Tarkan, AS; Vilizzi, L	Patterns, latitudinal clines and countergradient variation in the growth of roach Rutilus rutilus (Cyprinidae) in its Eurasian area of distribution
754	not ecological	2015	Mueller, W; Gilham, C	Childhood leukemia and proximity to nuclear power plants: A systematic review and meta-analysis
755	not ecological	2015	Fornalski, KW	POOLED BAYESIAN META-ANALYSIS OF TWO POLISH STUDIES ON RADIATION-INDUCED CANCERS
756	not ecological	2015	Ramani, SV; Thutupalli, A	Emergence of controversy in technology transitions: Green Revolution and Bt cotton in India
757	different effect size	2015	Crona, BI; Van Holt, T; Petersson, M; Daw, TM; Buchary, E	Using social-ecological syndromes to understand impacts of international seafood trade on small-scale fisheries
758	different effect size	2015	Mbaka, JG; Szocs, E; Schafer, RB	Meta-analysis on the responses of traits of different taxonomic groups to global and local stressors
759		2015	Samia, DSM; Nakagawa, S; Nomura, F; Rangel, TF; Blumstein, DT	Increased tolerance to humans among disturbed wildlife
760	no publication-based meta-analysis	2015	Parmesan, C; Hanley, ME	Plants and climate change: complexities and surprises
761	not ecological	2015	Gomar, JJ; Valls, E; Radua, J; Mareca, C; Tristany, J; del Olmo, F; Rebolleda-Gil, C; Janez-Alvarez, M; de Alvaro, FJ; Ovejero, MR; Llorente, A; Teixido, C; Donaire, AM; Garcia-Laredo, E; Lazcanoiturburu, A; Granell, L; Mozo, CD; Perez-Hernandez, M; Moreno-Alcazar, A; Pomarol-Clotet, E; McKenna, PJ	A Multisite, Randomized Controlled Clinical Trial of Computerized Cognitive Remediation Therapy for Schizophrenia
762	Theory article	2015	Haddaway, NR; Bayliss, HR	Shades of grey: Two forms of grey literature important for reviews in conservation
763	different effect size	2015	Mazzotta, M; Wainger, L; Sifleet, S; Petty, JT; Rashleigh, B	Benefit transfer with limited data: An application to recreational fishing losses from surface mining
764		2015	Fonturbel, FE; Candia, AB; Malebran, J; Salazar, DA; Gonzalez-Browne, C; Medel, R	Meta-analysis of anthropogenic habitat disturbance effects on animal-mediated seed dispersal
765		2015	Senior, AM; Nakagawa, S; Lihoreau, M; Simpson, SJ; Raubenheimer, D	An Overlooked Consequence of Dietary Mixing: A Varied Diet Reduces Interindividual Variance in Fitness
766	no weighting neccessary	2015	Dutkiewicz, S; Morris, JJ; Follows, MJ; Scott, J; Levitan, O; Dyhrman, ST; Berman-Frank, I	Impact of ocean acidification on the structure of future phytoplankton communities
767		2015	Bunn, RA; Ramsey, PW; Lekberg, Y	Do native and invasive plants differ in their interactions with arbuscular mycorrhizal fungi? A meta-analysis
768	no publication-based meta-analysis	2015	Newton, AC; Cantarello, E	Restoration of forest resilience: An achievable goal?
769	not ecological	2015	Benmarhnia, T; Deguen, S; Kaufman, JS; Smargiassi, A	Vulnerability to Heat-related Mortality A Systematic Review, Meta-analysis, and Meta-regression Analysis
770	no publication-based meta-analysis	2015	Shanin, V; Makipaa, R; Shashkov, M; Ivanova, N; Shestibratov, K; Moskalenko, S; Rocheva, L; Grabarnik, P; Bobkova, K; Manov, A; Osipov, A; Burnasheva, E; Bezrukova, M	New procedure for the simulation of belowground competition can improve the performance of forest simulation models
771	not ecological	2015	Fishta, A; Backe, EM	Psychosocial stress at work and cardiovascular diseases: an overview of systematic reviews
772		2015	Qiu, JX	A global synthesis of the effects of biological invasions on greenhouse gas emissions
773	no publication-based meta-analysis	2015	Serrouya, R; McLellan, BN; Boutin, S	Testing predator-prey theory using broad-scale manipulations and independent validation
774	no weighting neccessary	2015	Beric, B; MacIsaac, HJ	Determinants of rapid response success for alien invasive species in aquatic ecosystems
775	not ecological	2015	Thiel, A; Adamseged, ME; Baake, C	Evaluating an instrument for institutional crafting: How Ostrom's social-ecological systems framework is applied
776	no weighting neccessary	2015	Kail, J; Brabec, K; Poppe, M; Januschke, K	The effect of river restoration on fish, macroinvertebrates and aquatic macrophytes: A meta-analysis
777	not ecological	2015	Menie, MAWO; Figueredo, AJ; Dunkel, CS; Madison, G	Estimating the strength of genetic selection against heritable g in a sample of 3520 Americans, sourced from MIDUS II
778	not ecological	2015	Odeyemi, OA	Bacteriological safety of packaged drinking water sold in Nigeria: public health implications
779	not ecological	2015	Xu, XP; Liu, XY; He, P; Johnston, AM; Zhao, SC; Qiu, SJ; Zhou, W	Yield Gap, Indigenous Nutrient Supply and Nutrient Use Efficiency for Maize in China
780	not ecological	2015	Edwards, HA; Hajduk, GK; Durieux, G; Burke, T; Dugdale, HL	No Association between Personality and Candidate Gene Polymorphisms in a Wild Bird Population
781	no publication-based meta-analysis	2015	Adams, RI; Bateman, AC; Bik, HM; Meadow, JF	Microbiota of the indoor environment: a meta-analysis
782		2015	Wang, RW; Dunn, DW; Luo, J; He, JZ; Shi, L	The importance of spatial heterogeneity and self-restraint on mutualism stability - a quantitative review
783		2015	Nado, L; Kanuch, P	Roost site selection by tree-dwelling bats across biogeographical regions: an updated meta-analysis with meta-regression
784	not ecological	2015	Karimzadegan, H; Rahmatian, M; Farsiabi, MM; Meiboudi, H	SOCIAL COST OF FOSSIL-BASED ELECTRICITY GENERATION PLANTS IN IRAN
785	not ecological	2015	Matthews, WJ	Basic Biology, Good Field Notes, and Synthesizing across Your Career
786	no publication-based meta-analysis	2015	Guo, QF; Fei, SL; Dukes, JS; Oswalt, CM; Iannone, BV; Potter, KM	A unified approach for quantifying invasibility and degree of invasion
787	no publication-based meta-analysis	2015	Strauss, SY; Cacho, NI; Schwartz, MW; Schwartz, AC; Burns, KC	Apparency revisited
788	Theory article	2015	Haddaway, NR; Verhoeven, JTA	Poor methodological detail precludes experimental repeatability and hampers synthesis in ecology
789	not ecological	2015	Keil, A; D'souza, A; McDonald, A	Zero-tillage as a pathway for sustainable wheat intensification in the Eastern Indo-Gangetic Plains: does it work in farmers' fields?
790	different effect size	2015	Orzechowski, EA; Lockwood, R; Byrnes, JEK; Anderson, SC; Finnegan, S; Finkel, ZV; Harnik, PG; Lindberg, DR; Liow, LH; Lotze, HK; McClain, CR; McGuire, JL; O'Dea, A; Pandolfi, JM; Simpson, C; Tittensor, DP	Marine extinction risk shaped by trait-environment interactions over 500 million years
791	not ecological	2015	Fischer, R; Boer, D	Motivational Basis of Personality Traits: A Meta-Analysis of Value-Personality Correlations
792	no publication-based meta-analysis	2015	Sutter, RD; Wainscott, SB; Boetsch, JR; Palmer, CJ; Rugg, DJ	Practical Guidance for Integrating Data Management into Long-Term Ecological Monitoring Projects
793	not ecological	2015	Loring, PA; Gerlach, SC	Searching for Progress on Food Security in the North American North: A Research Synthesis and Meta-analysis of the Peer-Reviewed Literature
794	not ecological	2015	Michener, WK	Ecological data sharing
795	different effect size	2015	Paz-Vinas, I; Loot, G; Stevens, VM; Blanchet, S	Evolutionary processes driving spatial patterns of intraspecific genetic diversity in river ecosystems
796	not ecological	2015	Goessling, JM; Kennedy, H; Mendonca, T; Wilson, AE	A meta-analysis of plasma corticosterone and heterophil:lymphocyte ratios - is there conservation of physiological stress responses over time?
797	based on raw data	2015	Albert, A; Auffret, AG; Cosyns, E; Cousins, SAO; D'hondt, B; Eichberg, C; Eycott, AE; Heinken, T; Hoffmann, M; Jaroszewicz, B; Malo, JE; Marell, A; Mouissie, M; Pakeman, RJ; Picard, M; Plue, J; Poschlod, P; Provoost, S; Schulze, KA; Baltzinger, C	Seed dispersal by ungulates as an ecological filter: a trait-based meta-analysis
798	not ecological	2015	Raz-Pasteur, A; Shasha, D; Paul, M	Fluoroquinolones or macrolides alone versus combined with beta-lactams for adults with community-acquired pneumonia: Systematic review and meta-analysis
799	no publication-based meta-analysis	2015	Ulrich, W; Hoste-Danylow, A; Falenczyk-Kozirog, K; Hajdamowicz, I; Ilieva-Makulec, K; Olejniczak, I; Stanska, M; Wytwer, J	Temporal patterns of energy equivalence in temperate soil invertebrates
800	no publication-based meta-analysis	2015	Thomas, G; Lorenz, AW; Sundermann, A; Haase, P; Peter, A; Stoll, S	Fish community responses and the temporal dynamics of recovery following river habitat restorations in Europe
801	Theory article	2015	Capers, PL; Fobian, AD; Kaiser, KA; Borah, R; Allison, DB	A systemic review and meta-analysis of randomized controlled trials of the impact of sleep duration on adiposity and components of energy balance
802	not ecological	2015	Hammer, TJ; Dickerson, JC; Fierer, N	Evidence-based recommendations on storing and handling specimens for analyses of insect microbiota
803	different effect size	2015	Wilson, RP; Griffiths, IW; Mills, MGL; Carbone, C; Wilson, JW; Scantlebury, DM	Mass enhances speed but diminishes turn capacity in terrestrial pursuit predators
804	different effect size	2015	Waring, BG; Alvarez-Cansino, L; Barry, KE; Becklund, KK; Dale, S; Gei, MG; Keller, AB; Lopez, OR; Markesteijn, L; Mangan, S; Riggs, CE; Rodriguez-Ronderos, ME; Segnitz, RM; Schnitzer, SA; Powers, JS	Pervasive and strong effects of plants on soil chemistry: a meta-analysis of individual plant 'Zinke' effects
805	Theory article	2015	Lajeunesse, MJ	Bias and correction for the log response ratio in ecological meta-analysis
806	no publication-based meta-analysis	2015	Archmiller, AA; Bauer, EF; Koch, RE; Wijayawardena, BK; Anil, A; Kottwitz, JJ; Munsterman, AS; Wilson, AE	Formalizing the definition of meta-analysis in Molecular Ecology
807		2015	Jackson, MC	Interactions among multiple invasive animals
808	no publication-based meta-analysis	2015	Frank, D; Reichstein, M; Bahn, M; Thonicke, K; Frank, D; Mahecha, MD; Smith, P; Van der Velde, M; Vicca, S; Babst, F; Beer, C; Buchmann, N; Canadell, JG; Ciais, P; Cramer, W; Ibrom, A; Miglietta, F; Poulter, B; Rammig, A; Seneviratne, SI; Walz, A; Wattenbach, M; Zavala, MA; Zscheischler, J	Effects of climate extremes on the terrestrial carbon cycle: concepts, processes and potential future impacts
809	not ecological	2015	Rocca, JD; Hall, EK; Lennon, JT; Evans, SE; Waldrop, MP; Cotner, JB; Nemergut, DR; Graham, EB; Wallenstein, MD	Relationships between protein-encoding gene abundance and corresponding process are commonly assumed yet rarely observed
810		2015	Romero, GQ; Goncalves-Souza, T; Vieira, C; Koricheva, J	Ecosystem engineering effects on species diversity across ecosystems: a meta-analysis
811	no publication-based meta-analysis	2015	Breed, MF; Ottewell, KM; Gardner, MG; Marklund, MHK; Dormontt, EE; Lowe, AJ	Mating patterns and pollinator mobility are critical traits in forest fragmentation genetics
812	no publication-based meta-analysis	2015	Thomas, E; Caicedo, CA; McMichael, CH; Corvera, R; Loo, J	Uncovering spatial patterns in the natural and human history of Brazil nut (Bertholletia excelsa) across the Amazon Basin
813	no publication-based meta-analysis	2015	Ghamkhar, K; Nichols, PGH; Erskine, W; Snowball, R; Murillo, M; Appels, R; Ryan, MH	Hotspots and gaps in the world collection of subterranean clover (Trifolium subterraneum L.)
814		2015	Civitello, DJ; Cohen, J; Fatima, H; Halstead, NT; Liriano, J; McMahon, TA; Ortega, CN; Sauer, EL; Sehgal, T; Young, S; Rohr, JR	Biodiversity inhibits parasites: Broad evidence for the dilution effect
815	not ecological	2015	Zych, I; Ortega-Ruiz, R; Del Rey, R	Systematic review of theoretical studies on bullying and cyberbullying: Facts, knowledge, prevention, and intervention
816	not ecological	2015	Baldry, AC; Farrington, DP; Sorrentino, A	Am I at risk of cyberbullying? A narrative review and conceptual framework for research on risk of cyberbullying and cybervictimization: The risk and needs assessment approach
817		2015	Scasta, JD; Engle, DM; Fuhlendorf, SD; Redfearn, DD; Bidwell, TG	Meta-Analysis of Exotic Forages as Invasive Plants in Complex Multi-Functioning Landscapes
818	different effect size	2015	Earl, JE; Whiteman, HH	Are Commonly Used Fitness Predictors Accurate? A Meta-analysis of Amphibian Size and Age at Metamorphosis
819	not ecological	2015	Barney, JN; Tekiela, DR; Barrios-Garcia, MN; Dimarco, RD; Hufbauer, RA; Leipzig-Scott, P; Nunez, MA; Pauchard, A; Pysek, P; Vitkova, M; Maxwell, BD	Global Invader Impact Network (GIIN): toward standardized evaluation of the ecological impacts of invasive plants
820	different effect size	2015	Sietz, D; Van Dijk, H	Land-based adaptation to global change: What drives soil and water conservation in western Africa?
821		2015	Sistla, SA; Appling, AP; Lewandowska, AM; Taylor, BN; Wolf, AA	Stoichiometric flexibility in response to fertilization along gradients of environmental and organismal nutrient richness
822	not ecological	2015	McKinney, T	A classification system for describing anthropogenic influence on nonhuman primate populations
823	Theory article	2015	Houben, M; Van den Noortgate, W; Kuppens, P	The Relation Between Short-Term Emotion Dynamics and Psychological Well-Being: A Meta-Analysis
824	no publication-based meta-analysis	2015	Thomas, JA; Edwards, M; Simcox, DJ; Powney, GD; August, TA; Isaac, NJB	Recent trends in UK insects that inhabit early successional stages of ecosystems
825	based on raw data	2015	Nielsen, JM; Popp, BN; Winder, M	Meta-analysis of amino acid stable nitrogen isotope ratios for estimating trophic position in marine organisms
826	no publication-based meta-analysis	2015	Fichot, R; Brignolas, F; Cochard, H; Ceulemans, R	Vulnerability to drought-induced cavitation in poplars: synthesis and future opportunities
827	no access to publication	2015	Williams, SM; Mumby, PJ; Chollett, I; Cortes, J	Importance of differentiating Orbicella reefs from gorgonian plains for ecological assessments of Caribbean reefs
828	based on raw data	2015	Coutinho, FH; Meirelles, PM; Moreira, APB; Paranhos, RP; Dutilh, BE; Thompson, FL	Niche distribution and influence of environmental parameters in marine microbial communities: a systematic review
829	Theory article	2015	Stewart, GB; Schmid, CH	Lessons from meta-analysis in ecology and evolution: the need for trans-disciplinary evidence synthesis methodologies
830	Theory article	2015	Mengersen, K; MacNeil, MA; Caley, MJ	The potential for meta-analysis to support decision analysis in ecology
831	Theory article	2015	Lortie, CJ; Stewart, G; Rothstein, H; Lau, J	How to critically read ecological meta-analyses
832	not ecological	2015	Heller, MC; Keoleian, GA	Greenhouse Gas Emission Estimates of US Dietary Choices and Food Loss
833	no publication-based meta-analysis	2015	Waller, DM	Genetic rescue: a safe or risky bet?
834	no publication-based meta-analysis	2015	Soykan, CU; Lewison, RL	Using community-level metrics to monitor the effects of marine protected areas on biodiversity
835	based on raw data	2015	Deines, AM; Bunnell, DB; Rogers, MW; Beard, TD; Taylor, WW	A review of the global relationship among freshwater fish, autotrophic activity, and regional climate
836	no publication-based meta-analysis	2015	Hautekeete, NC; Frachon, L; Luczak, C; Toussaint, B; Van Landuyt, W; Van Rossum, F; Piquot, Y	Habitat type shapes long-term plant biodiversity budgets in two densely populated regions in north-western Europe
837	not ecological	2015	Choo, VL; Ha, V; Sievenpiper, JL	Sugars and obesity: Is it the sugars or the calories?
838	different effect size	2015	Beninde, J; Veith, M; Hochkirch, A	Biodiversity in cities needs space: a meta-analysis of factors determining intra-urban biodiversity variation
839		2015	Przeslawski, R; Byrne, M; Mellin, C	A review and meta-analysis of the effects of multiple abiotic stressors on marine embryos and larvae
840	Theory article	2015	Ziegler, CR; Webb, JA; Norton, SB; Pullin, AS; Melcher, AH	Digital repository of associations between environmental variables: A new resource to facilitate knowledge synthesis
841	different effect size	2015	Eriksson, H; Byrne, M	The sea cucumber fishery in Australia's Great Barrier Reef Marine Park follows global patterns of serial exploitation
842	not ecological	2015	Levin, LA; Mehring, AS	Optimization of bioretention systems through application of ecological theory
843	not ecological	2015	Eze, IC; Hemkens, LG; Bucher, HC; Hoffmann, B; Schindler, C; Kunzli, N; Schikowski, T; Probst-Hensch, NM	Association between Ambient Air Pollution and Diabetes Mellitus in Europe and North America: Systematic Review and Meta-Analysis
844	different effect size	2015	Ellington, EH; Murray-, DL	Influence of hybridization on animal space use: a case study using coyote range expansion
845		2015	James, JJ; Gornish, ES; DiTomaso, JM; Davy, J; Doran, MP; Becchetti, T; Lile, D; Brownsey, P; Laca, EA	Managing Medusahead (Taeniatherum caput-medusae) on Rangeland: A Meta-Analysis of Control Effects and Assessment of Stakeholder Needs
846		2015	James, J; Slater, FM; Vaughan, IP; Young, KA; Cable, J	Comparing the ecological impacts of native and invasive crayfish: could native species' translocation do more harm than good?
847	no weighting neccessary	2015	Albertson, LK; Allen, DC	Meta-analysis: abundance, behavior, and hydraulic energy shape biotic effects on sediment transport in streams
848	no publication-based meta-analysis	2015	Colautti, RI; Lau, JA	Contemporary evolution during invasion: evidence for differentiation, natural selection, and local adaptation
849		2015	Feit, B; Letnic, M	Species level traits determine positive and negative population impacts of invasive cane toads on native squamates
850	not ecological	2015	Heckman, BW; Carpenter, MJ; Correa, JB; Wray, JM; Saladin, ME; Froeliger, B; Drobes, DJ; Brandon, TH	Effects of experimental negative affect manipulations on ad libitum smoking: a meta-analysis
851	no publication-based meta-analysis	2015	Koppik, M; Hoffmeister, TS; Brunkhorst, S; Kiess, M; Thiel, A	Intraspecific variability in associative learning in the parasitic wasp Nasonia vitripennis
852		2015	Becker, DJ; Streicker, DG; Altizer, S	Linking anthropogenic resources to wildlife-pathogen dynamics: a review and meta-analysis
853		2015	Prior, KM; Powell, THQ; Joseph, AL; Hellmann, JJ	Insights from community ecology into the role of enemy release in causing invasion success: the importance of native enemy effects
854	based on raw data	2015	Yvon-Durocher, G; Dossena, M; Trimmer, M; Woodward, G; Allen, AP	Temperature and the biogeography of algal stoichiometry
855		2015	Yayneshet, T; Treydte, AC	A meta-analysis of the effects of communal livestock grazing on vegetation and soils in sub-Saharan Africa
856	no publication-based meta-analysis	2015	Colleter, M; Valls, A; Guitton, J; Gascuel, D; Pauly, D; Christensen, V	Global overview of the applications of the Ecopath with Ecosim modeling approach using the EcoBase models repository
857	not ecological	2015	Najafi, TF; Roudsari, RL; Namvar, F; Ghanbarabadi, VG; Talasaz, ZH; Esmaeli, M	Air Pollution and Quality of Sperm: A Meta-Analysis
858	different effect size	2015	Allema, AB; van der Werf, W; Groot, JCJ; Hemerik, L; Gort, G; Rossing, WAH; van Lenteren, JC	Quantification of motility of carabid beetles in farmland
859	not ecological	2015	Piggott, JJ; Townsend, CR; Matthaei, CD	Reconceptualizing synergism and antagonism among multiple stressors
860	based on raw data	2015	Iacarella, JC; Dick, JTA; Alexander, ME; Ricciardi, A	Ecological impacts of invasive alien species along temperature gradients: testing the role of environmental matching
861	no publication-based meta-analysis	2015	Shearman, RM; Maglia, AM	Osteological development of Cope's Gray Treefrog, Hyla chrysoscelis
862	no publication-based meta-analysis	2015	Jandova, K; Dostal, P; Cajthaml, T	Searching for Heracleum mantegazzianum allelopathy in vitro and in a garden experiment
863		2015	Barral, MP; Benayas, JMR; Meli, P; Maceira, NO	Quantifying the impacts of ecological restoration on biodiversity and ecosystem services in agroecosystems: A global meta-analysis
864		2015	Farji-Brener, AG; Werenkraut, V	A meta-analysis of leaf-cutting ant nest effects on soil fertility and plant performance
865	no publication-based meta-analysis	2015	Starko, S; Claman, BZ; Martone, PT	Biomechanical consequences of branching in flexible wave-swept macroalgae
866	no access to publication	2015	Hodapp, D; Meier, S; Muijsers, F; Badewien, TH; Hillebrand, H	Structural equation modeling approach to the diversity-productivity relationship of Wadden Sea phytoplankton
867	not ecological	2015	Grimes, JET; Croll, D; Harrison, WE; Utzinger, J; Freeman, MC; Templeton, MR	The roles of water, sanitation and hygiene in reducing schistosomiasis: a review
868	based on raw data	2015	Scott, JJ; Breier, JA; Luther, GW; Emerson, D	Microbial Iron Mats at the Mid-Atlantic Ridge and Evidence that Zetaproteobacteria May Be Restricted to Iron-Oxidizing Marine Systems
869		2015	Dougherty, LR; Shuker, DM	The effect of experimental design on the measurement of mate choice: a meta-analysis
870	not ecological	2015	Brown, N; Luckett, T; Davidson, PM; Di Giacomo, M	Interventions to Reduce Harm from Smoking with Families in Infancy and Early Childhood: A Systematic Review
871	not ecological	2015	Jaspers, L; Colpani, V; Chaker, L; van der Lee, SJ; Muka, T; Imo, D; Mendis, S; Chowdhury, R; Bramer, WM; Falla, A; Pazoki, R; Franco, OH	The global impact of non-communicable diseases on households and impoverishment: a systematic review
872	not ecological	2015	Yip, PSF; Yousuf, S; Chan, CH; Yung, T; Wu, KCC	The roles of culture and gender in the relationship between divorce and suicide risk: A meta-analysis
873	not ecological	2015	Drolet, D; Locke, A; Lewis, MA; Davidson, J	Evidence-based tool surpasses expert opinion in predicting probability of eradication of aquatic nonindigenous species
874	not ecological	2015	Pettigrew, TF	Samuel Stouffer and Relative Deprivation
875	no weighting neccessary	2015	Gamfeldt, L; Lefcheck, JS; Byrnes, JEK; Cardinale, BJ; Duffy, JE; Griffin, JN	Marine biodiversity and ecosystem functioning: what's known and what's next?
876	no publication-based meta-analysis	2015	Bradley, M; van Putten, I; Sheaves, M	The pace and progress of adaptation: Marine climate change preparedness in Australia's coastal communities
877	duplicate	2015	Sciberras, M; Jenkins, SR; Mant, R; Kaiser, MJ; Hawkins, SJ; Pullin, AS	Evaluating the relative conservation value of fully and partially protected marine areas
878	different effect size	2015	Moody, EK; Corman, JR; Elser, JJ; Sabo, JL	Diet composition affects the rate and N:P ratio of fish excretion
879	re-analysis	2015	Mcgee, KM; Eaton, WD	A comparison of the wet and dry season DNA-based soil invertebrate community characteristics in large patches of the bromeliad Bromelia pinguin in a primary forest in Costa Rica
880		2015	Castanho, CD; Lortie, CJ; Zaitchik, B; Prado, PI	A meta-analysis of plant facilitation in coastal dune systems: responses, regions, and research gaps
881		2015	Moller, AP; Mousseau, TA	Strong effects of ionizing radiation from Chernobyl on mutation rates
882	based on raw data	2015	Baker, S; Paddock, J; Smith, AM; Unsworth, RKF; Cullen-Unsworth, LC; Hertler, H	An ecosystems perspective for food security in the Caribbean: Seagrass meadows in the Turks and Caicos Islands
883	different effect size	2015	Rao, NS; Ghermandi, A; Portela, R; Wang, XW	Global values of coastal ecosystem services: A spatial economic analysis of shoreline protection values
884	not ecological	2015	Niggli, U	Sustainability of organic food production: challenges and innovations
885	based on raw data	2015	Fuiman, LA; Connelly, TL; Lowerre-Barbieri, SK; McClelland, JW	Egg boons: central components of marine fatty acid food webs
886	no publication-based meta-analysis	2015	Wang, GH; Liu, JL; Meng, TT	Leaf trait variation captures climate differences but differs with species irrespective of functional group
887	not ecological	2015	Jibat, T; Hogeveen, H; Mourits, MCM	Review on Dog Rabies Vaccination Coverage in Africa: A Question of Dog Accessibility or Cost Recovery?
888	based on raw data	2015	Wolff, JO; Gorb, SN	Adhesive foot pads: an adaptation to climbing? An ecological survey in hunting spiders
889	Theory article	2015	Nakagawa, S; Poulin, R; Mengersen, K; Reinhold, K; Engqvist, L; Lagisz, M; Senior, AM	Meta-analysis of variation: ecological and evolutionary applications and beyond
890	Theory article	2015	Ellington, EH; Bastille-Rousseau, G; Austin, C; Landolt, KN; Pond, BA; Rees, EE; Robar, N; Murray, DL	Using multiple imputation to estimate missing data in meta-regression
891	Theory article	2015	Altermatt, F; Fronhofer, EA; Garnier, A; Giometto, A; Hammes, F; Klecka, J; Legrand, D; Machler, E; Massie, TM; Pennekamp, F; Plebani, M; Pontarp, M; Schtickzelle, N; Thuillier, V; Petchey, OL	Big answers from small worlds: a user's guide for protist microcosms as a model system in ecology and evolution
892	different effect size	2015	Valls, A; Coll, M; Christensen, V	Keystone species: toward an operational concept for marine biodiversity conservation
893	based on raw data	2015	Yang, LY; Machado, CA; Dang, XD; Peng, YQ; Yang, DR; Zhang, DY; Liao, WJ	The incidence and pattern of copollinator diversification in dioecious and monoecious figs
894	no publication-based meta-analysis	2015	LaPoint, SD; Belant, JL; Kays, RW	Mesopredator release facilitates range expansion in fisher
895	no weighting neccessary	2015	Kuebbing, SE; Nunez, MA	Negative, neutral, and positive interactions among nonnative plants: patterns, processes, and management implications
896	no publication-based meta-analysis	2015	Anderegg, WRL	Spatial and temporal variation in plant hydraulic traits and their relevance for climate change impacts on vegetation
897	different effect size	2015	Mehrabi, Z; Tuck, SL	Relatedness is a poor predictor of negative plant-soil feedbacks
898	different effect size	2015	Sinsabaugh, RL; Shah, JJF; Findlay, SG; Kuehn, KA; Moorhead, DL	Scaling microbial biomass, metabolism and resource supply
899	Theory article	2015	Doerr, ED; Dorrough, J; Davies, MJ; Doerr, VAJ; McIntyre, S	Maximizing the value of systematic reviews in ecology when data or resources are limited
900	different effect size	2015	Gillespie, BR; Desmet, S; Kay, P; Tillotson, MR; Brown, LE	A critical analysis of regulated river ecosystem responses to managed environmental flows from reservoirs
901	re-analysis	2015	Vila, M; Rohr, RP; Espinar, JL; Hulme, PE; Pergl, J; Le Roux, JJ; Schaffner, U; Pysek, P	Explaining the variation in impacts of non-native plants on local-scale species richness: the role of phylogenetic relatedness
902	not ecological	2015	Filippini, T; Heck, JE; Malagoli, C; Del Giovane, C; Vinceti, M	A Review and Meta-Analysis of Outdoor Air Pollution and Risk of Childhood Leukemia
903	not ecological	2015	Liu, J; Tang, WR; Sang, L; Dai, XL; Wei, DP; Luo, Y; Zhang, JH	Milk, Yogurt, and Lactose Intake and Ovarian Cancer Risk: A Meta-Analysis
904	no access to publication	2015	Mancinelli, G; Mulder, C	Detrital Dynamics and Cascading Effects on Supporting Ecosystem Services
905	no weighting neccessary	2015	Habeck, CW; Schultz, AK	Community-level impacts of white-tailed deer on understorey plants in North American forests: a meta-analysis
906	no publication-based meta-analysis	2015	Mendieta-Leiva, G; Zotz, G	A conceptual framework for the analysis of vascular epiphyte assemblages
907	different effect size	2015	Colloff, MJ; Caley, P; Saintilan, N; Pollino, CA; Crossman, ND	Long-term ecological trends of flow-dependent ecosystems in a major regulated river basin
908	no publication-based meta-analysis	2015	Chow, CET; Suttle, CA	Biogeography of Viruses in the Sea
909	no publication-based meta-analysis	2015	Calado, R; Leal, MC	Trophic Ecology of Benthic Marine Invertebrates with Bi-Phasic Life Cycles: What Are We Still Missing?
910	no publication-based meta-analysis	2015	Link, JS; Smith, BE; Packer, DB; Fogarty, MJ; Langton, RW	The trophic ecology of flatfishes
911	not ecological	2015	Cai, L; Wan, CL; He, L; de Jong, S; Chou, KC	Gestational Influenza Increases the Risk of Psychosis in Adults
912	not ecological	2015	Belisario, JSM; Jamsek, J; Huckvale, K; O'Donoghue, J; Morrison, CP; Car, J	Comparison of self-administered survey questionnaire responses collected using mobile apps versus other methods
913	different effect size	2015	Gijbels, P; De Hert, K; Jacquemyn, H; Honnay, O	Reduced fecundity and genetic diversity in small populations of rewarding versus deceptive orchid species: a meta-analysis
914	no publication-based meta-analysis	2015	Politi, E; Cutler, MEJ; Rowan, JS	Evaluating the spatial transferability and temporal repeatability of remote-sensing-based lake water quality retrieval algorithms at the European scale: a meta-analysis approach
915	different effect size	2015	Mowe, MAD; Mitrovic, SM; Lim, RP; Furey, A; Yeo, DCJ	Tropical cyanobacterial blooms: a review of prevalence, problem taxa, toxins and influencing environmental factors
916	not ecological	2015	Paletto, A; Geitner, C; Grilli, G; Hastik, R; Pastorella, F; Garcia, LR	Mapping the value of ecosystem services: A case study from the Austrian Alps
917		2015	Meyer, J; Riebesell, U	Reviews and Syntheses: Responses of coccolithophores to ocean acidification: a meta-analysis
918	different effect size	2015	Hjerpe, E; Hussain, A; Phillips, S	Valuing type and scope of ecosystem conservation: A meta-analysis
919	not ecological	2015	Yang, LH; Li, C	Types and Mechanisms of Science-Driven Institutional Change: The case of desertification control in northern China
920	re-analysis	2015	Baeten, L; Davies, TJ; Verheyen, K; Van Calster, H; Vellend, M	Disentangling dispersal from phylogeny in the colonization capacity of forest understorey plants
921	different effect size	2015	Williams, NSG; Hahs, AK; Vesk, PA	Urbanisation, plant traits and the composition of urban floras
922	not ecological	2015	Dickey-Collas, M; Hintzen, NT; Nash, RDM; Schon, PJ; Payne, MR	Quirky patterns in time-series of estimates of recruitment could be artefacts
923	different effect size	2015	Welti, EAR; Joern, A	Structure of trophic and mutualistic networks across broad environmental gradients
924		2015	Poulin, R; Kamiya, T	Parasites as biological tags of fish stocks: a meta-analysis of their discriminatory power
925	not ecological	2015	Racinet, C; Tronc, C; Sellier, E; Cans, C; van Bakel, ME	Can caesarean delivery prevent cerebral palsy? Medico-legal implications of a French ecological study
926	different effect size	2015	Sierra-Correa, PC; Kintz, JRC	Ecosystem-based adaptation for improving coastal planning for sea-level rise: A systematic review for mangrove coasts
927	different effect size	2015	Koslow, JA; Couture, J	Pacific Ocean observation programs: Gaps in ecological time series
928	different effect size	2015	Mijangos, JL; Pacioni, C; Spencer, PBS; Craig, MD	Contribution of genetics to ecological restoration
929	not ecological	2015	Cheelo, M; Lodge, CJ; Dharmage, SC; Simpson, JA; Matheson, M; Heinrich, J; Lowe, AJ	Paracetamol exposure in pregnancy and early childhood and development of childhood asthma: a systematic review and meta-analysis
930		2015	Maggi, E; Benedetti-Cecchi, L; Castelli, A; Chatzinikolaou, E; Crowe, TP; Ghedini, G; Kotta, J; Lyons, DA; Ravaglioli, C; Rilov, G; Rindi, L; Bulleri, F	Ecological impacts of invading seaweeds: a meta-analysis of their effects at different trophic levels
931	different effect size	2015	Gillman, LN; Wright, SD; Cusens, J; McBride, PD; Malhi, Y; Whittaker, RJ	Latitude, productivity and species richness
932	no publication-based meta-analysis	2015	Dennis, P; Skartveit, J; Kunaver, A; McCracken, DI	The response of spider (Araneae) assemblages to structural heterogeneity and prey abundance in sub-montane vegetation modified by conservation grazing
933	not ecological	2015	Zimmermann, MB; Galetti, V	Iodine intake as a risk factor for thyroid cancer: a comprehensive review of animal and human studies
935	no publication-based meta-analysis	2015	YH Hsu, J Schroeder, I Winney, T Burke…	Are extra‐pair males different from cuckolded males? A case study and a meta‐analytic examination
937	no weighting neccessary	2015	R Spake, THG Ezard, PA Martin…	A meta‐analysis of functional group responses to forest recovery outside of the tropics
939		2015	E Pellegrino, M Öpik, E Bonari, L Ercoli	Responses of wheat to arbuscular mycorrhizal fungi: a meta-analysis of field studies from 1975 to 2013
941	no publication-based meta-analysis	2015	T Jucker, O Bouriaud, DA Coomes	Crown plasticity enables trees to optimize canopy packing in mixed‐species forests
942		2015	Q He, BR Silliman	Biogeographic consequences of nutrient enrichment for plant–herbivore interactions in coastal wetlands
943	Theory article	2015	J Gurevitch, S Nakagawa	Research synthesis methods in ecology
944	duplicate	2015	L Naďo, P Kaňuch	Roost site selection by tree‐dwelling bats across biogeographical regions: an updated meta‐analysis with meta‐regression
945	not ecological	2015	J He, F Moffette, R Fournier, JP Revéret…	Meta-analysis for the transfer of economic benefits of ecosystem services provided by wetlands within two watersheds in Quebec, Canada
946		2015	DSM Samia, AP Møller, DT Blumstein…	Sex differences in lizard escape decisions vary with latitude, but not sexual dimorphism
947	not ecological	2015	H Jergas, C Baethge	Quotation accuracy in medical journal articles—a systematic review and meta-analysis
948	not ecological	2015	AA Rezza	A meta-analysis of FDI and environmental regulations
949	no publication-based meta-analysis	2015	TR Etherington, EP Holland…	NLMpy: a python software package for the creation of neutral landscape models within a general numerical framework
950	not ecological	2015	AB Vista, RS Rosenberger	Estimating the recreational value of Taal Volcano Protected Landscape, Philippines using benefit transfer.
951	not ecological	2015	K Mengersen, MA MacNeil…	The potential for meta‐analysis to support decision analysis in ecology
952		2015	F Fabianek, MA Simard, A Desrochers	Exploring regional variation in roost selection by bats: evidence from a meta-analysis
953	different effect size	2015	DJ Becker, DG Streicker, S Altizer	Linking anthropogenic resources to wildlife–pathogen dynamics: a review and meta‐analysis
954		2015	S Baig, BE Medlyn, LM Mercado…	Does the growth response of woody plants to elevated CO2 increase with temperature? A model‐oriented meta‐analysis
955		2015	PA Martin, A Newton, M Pfeifer, MS Khoo…	The effects of reduced impact logging and logging intensity on stand damage, biomass loss and tree species richness in tropical forests: a meta-analysis
957		2015	PA Martin, AC Newton, M Pfeifer, MS Khoo…	Impacts of tropical selective logging on carbon storage and tree species richness: A meta-analysis
958	not ecological	2015	KL Thyberg, DJ Tonjes, J Gurevitch	Quantification of food waste disposal in the United States: a meta-analysis
959		2015	PE Quesnelle, KE Lindsay, L Fahrig	Relative effects of landscape‐scale wetland amount and landscape matrix quality on wetland vertebrates: a meta‐analysis
960	no publication-based meta-analysis	2015	LZ Garamszegi, G Markó, E Szász, S Zsebők…	Among-year variation in the repeatability, within-and between-individual, and phenotypic correlations of behaviors in a natural population
961	no publication-based meta-analysis	2015	V Guyot, B Castagneyrol, A Vialatte, M Deconchat…	Tree diversity limits the impact of an invasive forest pest
962	different effect size	2015	N Takeuchi-Storm, ID Woolsey, PM Jensen…	Predictors of Echinococcus multilocularis Prevalence in Definitive and Intermediate Hosts: A Meta-Analysis Approach
963	no publication-based meta-analysis	2015	SA Boudreau, SC Anderson…	Top‐down and bottom‐up forces interact at thermal range extremes on American lobster
964	no publication-based meta-analysis	2015	IR Cleasby, S Nakagawa…	Quantifying the predictability of behaviour: statistical approaches for the study of between‐individual variation in the within‐individual variance
965	no publication-based meta-analysis	2015	X Hou, L Meng, L Li, G Pan, B Li	Biochar amendment to soils impairs developmental and reproductive performances of a major rice pest Nilaparvata lugens (Homopera: Delphacidae)
966	not ecological	2015	EA Reshetnikov, LY Akulova…	The insertion-deletion polymorphism of the ACE gene is associated with increased blood pressure in women at the end of pregnancy
967	no weighting neccessary	2015	SC Thomas, N Gale	Biochar and forest restoration: a review and meta-analysis of tree growth responses
968	no publication-based meta-analysis	2015	P Batáry, LV Dicks, D Kleijn…	The role of agri‐environment schemes in conservation and environmental management
969	not ecological	2015	JE Goodman, C Petito Boyce, SN Sax, LA Beyer…	Rethinking Meta‐Analysis: Applications for Air Pollution Data and Beyond
970	no publication-based meta-analysis	2015	LM Brander, FV Eppink, P Schägner…	GIS-based mapping of ecosystem services: The case of coral reefs
971	different effect size	2015	MC Mangano, BC O'Leary…	The comparative biological effects of spatial management measures in protecting marine biodiversity: a systematic review protocol
972	not ecological	2015	EA Orzechowski, R Lockwood, JEK Byrnes…	Marine extinction risk shaped by trait–environment interactions over 500 million years
973		2015	V Ferreira, B Castagneyrol, J Koricheva…	A meta‐analysis of the effects of nutrient enrichment on litter decomposition in streams
974	no publication-based meta-analysis	2015	AA Cohen, Q Li, E Milot, M Leroux, S Faucher…	Statistical distance as a measure of physiological dysregulation is largely robust to variation in its biomarker composition
975	no publication-based meta-analysis	2015	MI Jeffries, RA Miller, MD Laskowski…	High Prevalence of Leucocytozoon Parasites in Nestling Northern Goshawks (Accipiter gentilis) in the Northern Great Basin, USA
976	different effect size	2015	Y Tsuji, TY Ito, K Wada, K Watanabe	Spatial patterns in the diet of the Japanese macaque Macaca fuscata and their environmental determinants
977	no publication-based meta-analysis	2015	YS Su, M Yajima, AE Gelman, J Hill	APPENDIX C. MULTIPLE IMPUTATION PROCESS IN Rpackage MI
978	no publication-based meta-analysis	2015	EK Bowers, CF Thompson…	Persistent sex‐by‐environment effects on offspring fitness and sex‐ratio adjustment in a wild bird population
979	no publication-based meta-analysis	2015	EK Bowers, RM Bowden, SK Sakaluk…	Immune activation generates corticosterone-mediated terminal reproductive investment in a wild bird
980	no publication-based meta-analysis	2015	TE Sackett, N Basiliko, GL Noyce…	Soil and greenhouse gas responses to biochar additions in a temperate hardwood forest
981	not ecological	2015	SN Papageorgiou, D Dimitraki, T Coolidge…	Publication bias & small-study effects in pediatric dentistry meta-analyses
982	not ecological	2015	M Lagisz, H Blair, P Kenyon, T Uller…	Little appetite for obesity: meta-analysis of the effects of maternal obesogenic diets on offspring food intake and body mass in rodents
983		2015	E Fragkopoulou	A global assessment of the effectiveness of different protection levels in marine protected areas of tropical waters, following a new categorization
984	no publication-based meta-analysis	2015	T Giannakopoulos, G Siantikos, S Perantonis…	Automatic soundscape quality estimation using audio analysis
985	no publication-based meta-analysis	2015	RG Collevatti, LC Terribile, JAF Diniz-Filho…	Multi-model inference in comparative phylogeography: an integrative approach based on multiple lines of evidence
986		2015	G Hegyi, D Kötél, M Laczi	Direct benefits of mate choice: a meta-analysis of plumage colour and offspring feeding rates in birds
987	no publication-based meta-analysis	2015	A Giljov, K Karenina, J Ingram, Y Malashichev	Parallel emergence of true handedness in the evolution of marsupials and placentals
988	not ecological	2015	E Valkama, R Lemola, H Känkänen, E Turtola	Meta-analysis of the effects of undersown catch crops on nitrogen leaching loss and grain yields in the Nordic countries
989	not ecological	2015	YF Sung	Evolution of Forecast Combinations and Combination Concepts in Various Disciplines
990	no publication-based meta-analysis	2015	M Larsson	Do Trichoptera in running water fly upstream?
991	not ecological	2015	I Young, K Gropp, A Fazil, BA Smith	Knowledge synthesis to support risk assessment of climate change impacts on food and water safety: A case study of the effects of water temperature and salinity on …
992	no access to publication	2015	E Ojea, JC Zamora, J Martin-Ortega…	5 Climate change economic impacts on water and recreation services in Central American forests
993	no publication-based meta-analysis	2015	A Stein	Environmental heterogeneity–species richness relationships from a global perspective
994	not ecological	2015	R D'Annolfo, B Graeub…	AgroecologicAl Socio-econoMicS
995		2015	C Bernes, SR Carpenter…	What is the influence of a reduction of planktivorous and benthivorous fish on water quality in temperate eutrophic lakes? A systematic review
996	no publication-based meta-analysis	2015	T Ohgushi, PA Hambäck	Toward a spatial perspective of plant-based indirect interaction webs: Scaling up trait-mediated indirect interactions
997		2015	FA Dijkstra, MA Adams	Fire eases imbalances of nitrogen and phosphorus in woody plants
998	Theory article	2015	E Tipton, JE Pustejovsky	Small-Sample Adjustments for Tests of Moderators and Model Fit in Robust Variance Estimation in Meta-Regression.
999	not ecological	2015	HP Schmidt, BH Pandit, V Martinsen, G Cornelissen…	Fourfold increase in pumpkin yield in response to low-dosage root zone application of urine-enhanced biochar to a fertile tropical soil
1000	no publication-based meta-analysis	2015	P Wigley	Blurred lines: pathogens, commensals, and the healthy gut
1001	no publication-based meta-analysis	2015	Y Zhu, LS Comita, SP Hubbell, K Ma	Conspecific and phylogenetic density‐dependent survival differs across life stages in a tropical forest
1002	no publication-based meta-analysis	2015	AW Shostak, KG Van Buuren, R Cook	Response of Flour Beetles to Multiple Stressors of Parasitic (Hymenolepis diminuta), Environmental (Diatomaceous Earth), and Host (Reproduction) Origin
1003		2015	J van Lent, K Hergoualc'h, LV Verchot	Reviews and syntheses: Soil N2O and NO emissions from land use and land-use change in the tropics and subtropics: a meta-analysis
1004	no publication-based meta-analysis	2015	KG Kelly, RL Holberton, L Leppert…	How health during early breeding affects hatching success in Atlantic Puffins
1005	not ecological	2015	I Matsuda, K Fukaya, C Pasquaretta…	Factors influencing grooming social networks: insights from comparisons of colobines with different dispersal patterns
1006	no publication-based meta-analysis	2015	H Jactel, L Barbaro, A Battisti, A Bosc, M Branco…	Insect – Tree Interactions in Thaumetopoea pityocampa
1007	no publication-based meta-analysis	2015	CM Parker	Songbird migration ecology in east-central Illinois
1008	not ecological	2015	J Pearson, GM Tarabulsy, EL Bussières	Foetal programming and cortisol secretion in early childhood: a meta-analysis of different programming variables
1009	not ecological	2015	M Dzikuć	Environmental management with the use of LCA in the Polish energy system
1010	no publication-based meta-analysis	2015	C Suarez, M Cardinale, S Ratering, D Steffens…	Plant growth-promoting effects of Hartmannibacter diazotrophicus on summer barley (Hordeum vulgare L.) under salt stress
1011	not ecological	2015	ME Andrew, MA Wulder, TA Nelson…	Spatial data, analysis approaches, and information needs for spatial ecosystem service assessments: a review
1012	no publication-based meta-analysis	2015	JL Hills, SC García, BD Rue, CEF Clark	Limitations and potential for individualised feeding of concentrate supplements to grazing dairy cows
1013	no publication-based meta-analysis	2015	M Wegmann, B Voegeli, H Richner	Physiological responses to increased brood size and ectoparasite infestation: adult great tits favour self-maintenance
1014	not ecological	2015	TE Ford, S Hamner	A perspective on the global pandemic of waterborne disease
1015	no publication-based meta-analysis	2015	EF Edwards, C Hall, TJ Moore, C Sheredy…	Global distribution of fin whales Balaenoptera physalus in the post‐whaling era (1980–2012)
1016	not ecological	2015	G Mahe, AW Pollak, DA Liedl, KP Cohoon, C Mc Carter…	Discordant diagnosis of lower extremity peripheral artery disease using American Heart Association postexercise guidelines
1017	not ecological	2015	PL Pap, CI Vágási, O Vincze, G Osváth…	Physiological pace of life: the link between constitutive immunity, developmental period, and metabolic rate in European birds
1018	not ecological	2015	L Berben, K Denhaerynck, F Dobbels…	Building research initiative group: chronic illness management and adherence in transplantation (BRIGHT) study: study protocol
1019	no publication-based meta-analysis	2015	JJI Martinez	Monopolization of resources by ground-nesting ants foraging on trees in Mediterranean forests
1020	no publication-based meta-analysis	2015	PY Chen, CC Chen, LF Chu, B McCarl	Evaluating the economic damage of climate change on global coral reefs
1021	duplicate	2015	KG Kelly, R Holberton, BD Crawford, GJ Forbes…	Atlantic Puffin health and its effect on reproductive success and honest signalling in bills and feet
1022	Theory article	2014	da Costa, BR; Juni, P	Systematic reviews and meta-analyses of randomized trials: principles and pitfalls
1023	Theory article	2014	Yamaguchi, Y; Sakamoto, W; Goto, M; Staessen, JA; Wang, JG; Gueyffier, F; Riley, RD	Meta-analysis of a continuous outcome combining individual patient data and aggregate data: a method based on simulated individual patient data
1024	not ecological	2014	Hansen, RA; Zeng, P; Ryan, P; Gao, J; Sonawane, K; Teeter, B; Westrich, K; Dubois, RW	Exploration of heterogeneity in distributed research network drug safety analyses
1025	not ecological	2014	Travassos, B; Goncalves, B; Marcelino, R; Monteiro, R; Sampaio, J	How perceiving additional targets modifies teams' tactical behavior during football small-sided games
1026	not ecological	2014	Kormos, C; Gifford, R	The validity of self-report measures of proenvironmental behavior: A meta-analytic review
1027	not ecological	2014	Tuck, SL; Phillips, HRP; Hintzen, RE; Scharlemann, JPW; Purvis, A; Hudson, LN	MODISTools - downloading and processing MODIS remotely sensed data in R
1028	different effect size	2014	Soininen, J	A quantitative analysis of species sorting across organisms and ecosystems
1029	different effect size	2014	Ban, NC; McDougall, C; Beck, M; Salomon, AK; Cripps, K	Applying empirical estimates of marine protected area effectiveness to assess conservation plans in British Columbia, Canada
1030		2014	Gerstner, K; Dormann, CF; Stein, A; Manceur, AM; Seppelt, R	Effects of land use on plant diversity - A global meta-analysis
1031	different effect size	2014	Zhang, LX; Hu, ZM; Fan, JW; Zhou, DC; Tang, FP	A meta-analysis of the canopy light extinction coefficient in terrestrial ecosystems
1032	different effect size	2014	O'Brien, AL; Keough, MJ	Ecological responses to contamination: A meta-analysis of experimental marine studies
1033	no publication-based meta-analysis	2014	Govers, LL; Lamers, LPM; Bouma, TJ; Eygensteyn, J; de Brouwer, JHF; Hendriks, AJ; Huijbers, CM; van Katwijk, MM	Seagrasses as indicators for coastal trace metal pollution: A global meta-analysis serving as a benchmark, and a Caribbean case study
1034	different effect size	2014	Goberna, M; Garcia, C; Verdu, M	A role for biotic filtering in driving phylogenetic clustering in soil bacterial communities
1035	different effect size	2014	Reisch, C; Bernhardt-Romermann, M	The impact of study design and life history traits on genetic variation of plants determined with AFLPs
1036		2014	Kuiper, JJ; Janse, JH; Teurlincx, S; Verhoeven, JTA; Alkemade, R	The impact of river regulation on the biodiversity intactness of floodplain wetlands
1037	no publication-based meta-analysis	2014	Schmidt, VT; Reveillaud, J; Zettler, E; Mincer, TJ; Murphy, L; Amaral-Zettler, LA	Oligotyping reveals community level habitat selection within the genus Vibrio
1038	not ecological	2014	Wang, WJ; Cheng, S; Zhang, DF	Association of inorganic arsenic exposure with liver cancer mortality: A meta-analysis
1039	not ecological	2014	Patten, SB; Williams, JVA; Lavorato, DH; Fiest, KM; Bulloch, AGM; Wang, JL	Changing Perceptions of Mental Health in Canada
1040	different effect size	2014	Perez, SI; Rosenberger, AL	The status of platyrrhine phylogeny: A meta-analysis and quantitative appraisal of topological hypotheses
1041		2014	Smucker, NJ; Detenbeck, NE	Meta-Analysis of Lost Ecosystem Attributes in Urban Streams and the Effectiveness of Out-of-Channel Management Practices
1042	based on raw data	2014	de Bruyn, M; Stelbrink, B; Morley, RJ; Hall, R; Carvalho, GR; Cannon, CH; van den Bergh, G; Meijaard, E; Metcalfe, I; Boitani, L; Maiorano, L; Shoup, R; von Rintelen, T	Borneo and Indochina are Major Evolutionary Hotspots for Southeast Asian Biodiversity
1043		2014	Teder, T; Vellau, H; Tammaru, T	Age and size at maturity: A quantitative review of diet-induced reaction norms in insects
1044	not ecological	2014	Tonoli, C; Heyman, E; Roelands, B; Pattyn, N; Buyse, L; Piacentini, MF; Berthoin, S; Meeusen, R	Type 1 diabetes-associated cognitive decline: A meta-analysis and update of the current literature
1045		2014	A'Bear, AD; Jones, TH; Boddy, L	Size matters: What have we learnt from microcosm studies of decomposer fungus-invertebrate interactions?
1046	based on raw data	2014	Paraska, DW; Hipsey, MR; Salmon, SU	Sediment diagenesis models: Review of approaches, challenges and opportunities
1047	no publication-based meta-analysis	2014	Gremillet, D; Peron, C; Pons, JB; Ouni, R; Authier, M; Thevenet, M; Fort, J	Irreplaceable area extends marine conservation hotspot off Tunisia: insights from GPS-tracking Scopoli's shearwaters from the largest seabird colony in the Mediterranean
1048		2014	Chandrasekaran, M; Boughattas, S; Hu, SJ; Oh, SH; Sa, TM	A meta-analysis of arbuscular mycorrhizal effects on plants grown under salt stress
1049	no publication-based meta-analysis	2014	Blomberg, BN; Montagna, PA	Meta-analysis of Ecopath models reveals secondary productivity patterns across the Gulf of Mexico
1050	different effect size	2014	Benstead, JP; Hood, JM; Whelan, NV; Kendrick, MR; Nelson, D; Hanninen, AF; Demi, LM	Coupling of dietary phosphorus and growth across diverse fish taxa: a meta-analysis of experimental aquaculture studies
1051	no publication-based meta-analysis	2014	Annavi, G; Newman, C; Dugdale, HL; Buesching, CD; Sin, YW; Burke, T; Macdonald, DW	Neighbouring-group composition and within-group relatedness drive extra-group paternity rate in the European badger (Meles meles)
1052		2014	Haddad, NM; Brudvig, LA; Damschen, EI; Evans, DM; Johnson, BL; Levey, DJ; Orrock, JL; Resasco, J; Sullivan, LL; Tewksbury, JJ; Wagner, SA; Weldon, AJ	Potential Negative Ecological Effects of Corridors
1053		2014	Magrach, A; Laurance, WF; Larrinaga, AR; Santamaria, L	Meta-Analysis of the Effects of Forest Fragmentation on Interspecific Interactions
1054		2014	While, GM; Uller, T	Quo vadis amphibia? Global warming and breeding phenology in frogs, toads and salamanders
1055	not ecological	2014	Protogerou, C; Johnson, BT	Factors Underlying the Success of Behavioral HIV-Prevention Interventions for Adolescents: A Meta-Review
1056	not ecological	2014	Leung, RC; Zakzanis, KK	Brief Report: Cognitive Flexibility in Autism Spectrum Disorders: A Quantitative Review
1057	no publication-based meta-analysis	2014	Veresoglou, SD; Rillig, MC	Challenging cherished ideas in mycorrhizal ecology: the Baylis postulate
1058		2014	van Groenigen, JW; Lubbers, IM; Vos, HMJ; Brown, GG; De Deyn, GB; van Groenigen, KJ	Earthworms increase plant production: a meta-analysis
1059	Theory article	2014	Cushing, CC; Brannon, EE; Suorsa, KI; Wilson, DK	Systematic Review and Meta-Analysis of Health Promotion Interventions for Children and Adolescents Using an Ecological Framework
1060	no publication-based meta-analysis	2014	Huston, MA	Disturbance, productivity, and species diversity: empiricism vs. logic in ecological theory
1061	different effect size	2014	Radinger, J; Wolter, C	Patterns and predictors of fish dispersal in rivers
1062		2014	Davenport, JM; Hossack, BR; Lowe, WH	Partitioning the non-consumptive effects of predators on prey with complex life histories
1063		2014	Martinson, HM; Fagan, WF	Trophic disruption: a meta-analysis of how habitat fragmentation affects resource consumption in terrestrial arthropod systems
1064	no weighting neccessary	2014	Pietsch, KA; Ogle, K; Cornelissen, JHC; Cornwell, WK; Bonisch, G; Craine, JM; Jackson, BG; Kattge, J; Peltzer, DA; Penuelas, J; Reich, PB; Wardle, DA; Weedon, JT; Wright, IJ; Zanne, AE; Wirth, C	Global relationship of wood and leaf litter decomposability: the role of functional traits within and across plant organs
1065		2014	Lyons, DA; Arvanitidis, C; Blight, AJ; Chatzinikolaou, E; Guy-Haim, T; Kotta, J; Orav-Kotta, H; Queiros, AM; Rilov, G; Somerfield, PJ; Crowe, TP	Macroalgal blooms alter community structure and primary productivity in marine ecosystems
1066	not ecological	2014	Wilson, IM; Graham, K; Taft, A	Alcohol interventions, alcohol policy and intimate partner violence: a systematic review
1067		2014	Coetzee, BWT; Gaston, KJ; Chown, SL	Local Scale Comparisons of Biodiversity as a Test for Global Protected Area Ecological Performance: A Meta-Analysis
1068	no weighting neccessary	2014	Burivalova, Z; Sekercioglu, CH; Koh, LP	Thresholds of Logging Intensity to Maintain Tropical Forest Biodiversity
1069	no publication-based meta-analysis	2014	Moye, L	DAMASCENE and Meta-Ecological Research A Bridge Too Far
1070	not ecological	2014	Storey, D; Seifert-Ahanda, K; Andaluz, A; Tsoi, B; Matsuki, JM; Cutler, B	What Is Health Communication and How Does It Affect the HIV/AIDS Continuum of Care? A Brief Primer and Case Study From New York City
1071	not ecological	2014	King, ML; Aden, A; Tapa, S; Jumah, R; Khan, S	Evidence-Based Stillbirth Prevention Strategies: Combining Empirical and Theoretical Paradigms to Inform Health Planning and Decision-Making
1072		2014	Foster, CN; Barton, PS; Lindenmayer, DB	Effects of large native herbivores on other animals
1073	not ecological	2014	Lisofsky, N; Kazzer, P; Heekeren, HR; Prehn, K	Investigating socio-cognitive processes in deception: A quantitative meta-analysis of neuroimaging studies
1074	not ecological	2014	Lortie, CJ	Formalized synthesis opportunities for ecology: systematic reviews and meta-analyses
1075		2014	de Graaff, MA; Throop, HL; Verburg, PSJ; Arnone, JA; Campos, X	A Synthesis of Climate and Vegetation Cover Effects on Biogeochemical Cycling in Shrub-Dominated Drylands
1076	no publication-based meta-analysis	2014	Hernandez-Prieto, MA; Semeniuk, TA; Futschik, ME	Toward a systems-level understanding of gene regulatory, protein interaction, and metabolic networks in cyanobacteria
1077	not ecological	2014	Adelman, CB; Panza, KE; Bartley, CA; Bontempo, A; Bloch, MH	A Meta-Analysis of Computerized Cognitive-Behavioral Therapy for the Treatment of DSM-5 Anxiety Disorders
1078	not ecological	2014	Africa, CWJ; Nel, J; Stemmet, M	Anaerobes and Bacterial Vaginosis in Pregnancy: Virulence Factors Contributing to Vaginal Colonisation
1079	based on raw data	2014	Wittmann, ME; Jerde, CL; Howeth, JG; Maher, SP; Deines, AM; Jenkins, JA; Whitledge, GW; Burbank, SR; Chadderton, WL; Mahon, AR; Tyson, JT; Gantz, CA; Keller, RP; Drake, JM; Lodge, DM	Grass carp in the Great Lakes region: establishment potential, expert perceptions, and re-evaluation of experimental evidence of ecological impact
1080		2014	Kamiya, T; O'Dwyer, K; Nakagawa, S; Poulin, R	Host diversity drives parasite diversity: meta-analytical insights into patterns and causal mechanisms
1081		2014	Mori, AS; Kitagawa, R	Retention forestry as a major paradigm for safeguarding forest biodiversity in productive landscapes: A global meta-analysis
1082	Theory article	2014	Gomez-Aparicio, L; Lortie, CJ	Advancing plant ecology through meta-analyses
1083	Theory article	2014	Koricheva, J; Gurevitch, J	Uses and misuses of meta-analysis in plant ecology
1084		2014	Whitlock, R	Relationships between adaptive and neutral genetic diversity and ecological structure and functioning: a meta-analysis
1085	no publication-based meta-analysis	2014	Milberg, P	Evidence-based vegetation management: prospects and challenges
1086	different effect size	2014	Chamberlain, SA; Bronstein, JL; Rudgers, JA	How context dependent are species interactions?
1087	based on raw data	2014	Byrne, AW; Quinn, JL; O'Keeffe, JJ; Green, S; Sleeman, DP; Martin, SW; Davenport, J	Large-scale movements in European badgers: has the tail of the movement kernel been underestimated?
1088	Theory article	2014	Hillebrand, H; Gurevitch, J	Meta-analysis results are unlikely to be biased by differences in variance and replication between ecological lab and field studies
1089	different effect size	2014	Gaertner, M; Biggs, R; Te Beest, M; Hui, C; Molofsky, J; Richardson, DM	Invasive plants as drivers of regime shifts: identifying high-priority invaders that alter feedback relationships
1090		2014	Montanez, MN; Amarillo-Suarez, A	Impact of organic crops on the diversity of insects: A review of recent research
1091	no publication-based meta-analysis	2014	Moseby, KE; Hill, BM; Lavery, TH	Tailoring Release Protocols to Individual Species and Sites: One Size Does Not Fit All
1092	no publication-based meta-analysis	2014	Deehr, RA; Luczkovich, JJ; Hart, KJ; Clough, LM; Johnson, BJ; Johnson, JC	Using stable isotope analysis to validate effective trophic levels from Ecopath models of areas closed and open to shrimp trawling in Core Sound, NC, USA
1093	different effect size	2014	Evans, TG; Watson-Wynn, P	Effects of Seawater Acidification on Gene Expression: Resolving Broader-Scale Trends in Sea Urchins
1094	not ecological	2014	King, U; Furgal, C	Is Hunting Still Healthy? Understanding the Interrelationships between Indigenous Participation in Land-Based Practices and Human-Environmental Health
1095	no publication-based meta-analysis	2014	Lesnik, JJ	Termites in the hominin diet: A meta-analysis of termite genera, species and castes as a dietary supplement for South African robust australopithecines
1096	no publication-based meta-analysis	2014	Losdat, S; Chang, SM; Reid, JM	Inbreeding depression in male gametic performance
1097	no publication-based meta-analysis	2014	Vellend, M; Lajoie, G; Bourret, A; Murria, C; Kembel, SW; Garant, D	Drawing ecological inferences from coincident patterns of population- and community-level biodiversity
1098	different effect size	2014	de-Miguel, S; Mehtatalo, L; Durkaya, A	Developing generalized, calibratable, mixed-effects meta-models for large-scale biomass prediction
1099		2014	Chapman, JM; Proulx, CL; Veilleux, MAN; Levert, C; Bliss, S; Andre, ME; Lapointe, NWR; Cooke, SJ	Clear as mud: A meta-analysis on the effects of sedimentation on freshwater fish and the effectiveness of sediment-control measures
1100	different effect size	2014	Ward, EJ; Holmes, EE; Thorson, JT; Collen, B	Complexity is costly: a meta-analysis of parametric and non-parametric methods for short-term population forecasting
1101	no publication-based meta-analysis	2014	Johnson, MD; Price, NN; Smith, JE	Contrasting effects of ocean acidification on tropical fleshy and calcareous algae
1102	based on raw data	2014	Fox, HE; Holtzman, JL; Haisfield, KM; McNally, CG; Cid, GA; Mascia, MB; Parks, JE; Pomeroy, RS	How Are Our MPAs Doing? Challenges in Assessing Global Patterns in Marine Protected Area Performance
1103		2014	Thornton, DH; Fletcher, RJ	Body size and spatial scales in avian response to landscapes: a meta-analysis
1104	not ecological	2014	Prentice, AM	Dairy products in global public health
1105	different effect size	2014	Kelly, S; Grenyer, R; Scotland, RW	Phylogenetic trees do not reliably predict feature diversity
1106	based on raw data	2014	Schmutz, S; Kremser, H; Melcher, A; Jungwirth, M; Muhar, S; Waidbacher, H; Zauner, G	Ecological effects of rehabilitation measures at the Austrian Danube: a meta-analysis of fish assemblages
1107		2014	Meli, P; Benayas, JMR; Balvanera, P; Ramos, MM	Restoration Enhances Wetland Biodiversity and Ecosystem Service Supply, but Results Are Context-Dependent: A Meta-Analysis
1108	different effect size	2014	Christiansen, HM; Lin, V; Tanaka, S; Velikanov, A; Mollet, HF; Wintner, SP; Fordham, SV; Fisk, AT; Hussey, NE	The Last Frontier: Catch Records of White Sharks (Carcharodon carcharias) in the Northwest Pacific Ocean
1109	not ecological	2014	Battle, KE; Karhunen, MS; Bhatt, S; Gething, PW; Howes, RE; Golding, N; Van Boeckel, TP; Messina, JP; Shanks, GD; Smith, DL; Baird, JK; Hay, SI	Geographical variation in Plasmodium vivax relapse
1110	no publication-based meta-analysis	2014	McCormick, MK; Jacquemyn, H	What constrains the distribution of orchid populations?
1111	not ecological	2014	Benova, L; Cumming, O; Campbell, OMR	Systematic review and meta-analysis: association between water and sanitation environment and maternal mortality
1112	different effect size	2014	Archer, CR; Pirk, CWW; Carvalheiro, LG; Nicolson, SW	Economic and ecological implications of geographic bias in pollinator ecology in the light of pollinator declines
1113	no publication-based meta-analysis	2014	Nekola, JC; McGill, BJ	Scale dependency in the functional form of the distance decay relationship
1114		2014	Lira-Noriega, A; Manthey, JD	RELATIONSHIP OF GENETIC DIVERSITY AND NICHE CENTRALITY: A SURVEY AND ANALYSIS
1115	different effect size	2014	Turelli, M; Lipkowitz, JR; Brandvain, Y	ON THE COYNE AND ORR-IGIN OF SPECIES: EFFECTS OF INTRINSIC POSTZYGOTIC ISOLATION, ECOLOGICAL DIFFERENTIATION, X CHROMOSOME SIZE, AND SYMPATRY ON DROSOPHILA SPECIATION
1116	not ecological	2014	Trikalinos, TA; Segal, JB; Boyd, CM	Addressing Multimorbidity in Evidence Integration and Synthesis
1117	based on raw data	2014	Veresoglou, SD; Rillig, MC	Do closely related plants host similar arbuscular mycorrhizal fungal communities? A meta-analysis
1118	no publication-based meta-analysis	2014	Dick, JTA; Alexander, ME; Jeschke, JM; Ricciardi, A; MacIsaac, HJ; Robinson, TB; Kumschick, S; Weyl, OLF; Dunn, AM; Hatcher, MJ; Paterson, RA; Farnsworth, KD; Richardson, DM	Advancing impact prediction and hypothesis testing in invasion ecology using a comparative functional response approach
1119	different effect size	2014	Murren, CJ; Maclean, HJ; Diamond, SE; Steiner, UK; Heskel, MA; Handelsman, CA; Ghalambor, CK; Auld, JR; Callahan, HS; Pfennig, DW; Relyea, RA; Schlichting, CD; Kingsolver, J	Evolutionary Change in Continuous Reaction Norms
1120	not ecological	2014	Luteijn, JM; Brown, MJ; Dolk, H	Influenza and congenital anomalies: a systematic review and meta-analysis
1121	based on raw data	2014	Wasserberg, G; Bailes, N; Davis, C; Yeoman, K	Hump-Shaped Density-Dependent Regulation of Mosquito Oviposition Site-Selection by Conspecific Immature Stages: Theory, Field Test with Aedes albopictus, and a Meta-Analysis
1122		2014	Song, XZ; Peng, CH; Zhou, GM; Jiang, H; Wang, WF	Chinese Grain for Green Program led to highly increased soil organic carbon levels: A meta-analysis
1123		2014	Quesnelle, PE; Lindsay, KE; Fahrig, L	Low Reproductive Rate Predicts Species Sensitivity to Habitat Loss: A Meta-Analysis of Wetland Vertebrates
1124	not ecological	2014	Myers, J; Wielage, RC; Han, BG; Price, K; Gahn, J; Paget, MA; Happich, M	The efficacy of duloxetine, non-steroidal anti-inflammatory drugs, and opioids in osteoarthritis: a systematic literature review and meta-analysis
1125	no publication-based meta-analysis	2014	Pickles, BJ; Pither, J	Still scratching the surface: how much of the 'black box' of soil ectomycorrhizal communities remains in the dark?
1126	no publication-based meta-analysis	2014	Thorson, JT; Taylor, IG; Stewart, IJ; Punt, AE	Rigorous meta-analysis of life history correlations by simultaneously analyzing multiple population dynamics models
1127	different effect size	2014	Strunz, EC; Addiss, DG; Stocks, ME; Ogden, S; Utzinger, J; Freeman, MC	Water, Sanitation, Hygiene, and Soil-Transmitted Helminth Infection: A Systematic Review and Meta-Analysis
1128	different effect size	2014	Fussmann, KE; Schwarzmuller, F; Brose, U; Jousset, A; Rall, BC	Ecological stability in response to warming
1129	no publication-based meta-analysis	2014	Burggren, WW	Epigenetics as a source of variation in comparative animal physiology - or - Lamarck is lookin' pretty good these days
1130	no publication-based meta-analysis	2014	Garcia-Verdugo, C; Baldwin, BG; Fay, MF; Caujape-Castells, J	Life history traits and patterns of diversification in oceanic archipelagos: a meta-analysis
1131		2014	Ordonez, A	Global meta-analysis of trait consistency of non-native plants between their native and introduced areas
1132	no publication-based meta-analysis	2014	Gao, C; Shi, NN; Liu, YX; Zheng, Y; Ding, Q; Mi, XC; Ma, KP; Wubet, T; Buscot, F; Guo, LD	REPLY Host plant richness explains diversity of ectomycorrhizal fungi: Response to the comment of Tedersoo et al. (2014)
1133	based on raw data	2014	Rypel, AL	Do invasive freshwater fish species grow better when they are invasive?
1134	no publication-based meta-analysis	2014	Vetter, D	HANDBOOK OF META-ANALYSIS IN ECOLOGY AND EVOLUTION
1135	no publication-based meta-analysis	2014	Gundale, MJ; Pauchard, A; Langdon, B; Peltzer, DA; Maxwell, BD; Nunez, MA	Can model species be used to advance the field of invasion ecology?
1136		2014	Rosas-Guerrero, V; Aguilar, R; Marten-Rodriguez, S; Ashworth, L; Lopezaraiza-Mikel, M; Bastida, JM; Quesada, M	A quantitative review of pollination syndromes: do floral traits predict effective pollinators?
1137	different effect size	2014	Wolowski, M; Ashman, TL; Freitas, L	Meta-Analysis of Pollen Limitation Reveals the Relevance of Pollination Generalization in the Atlantic Forest of Brazil
1138	based on raw data	2014	Lyngdoh, S; Shrotriya, S; Goyal, SP; Clements, H; Hayward, MW; Habib, B	Prey Preferences of the Snow Leopard (Panthera uncia): Regional Diet Specificity Holds Global Significance for Conservation
1139	no publication-based meta-analysis	2014	Takemura, AE; Chien, DM; Polz, ME	Associations and dynamics of Vibrionaceae in the environment, from the genus to the population level
1140	different effect size	2014	Couret, J; Benedict, MQ	A meta-analysis of the factors influencing development rate variation in Aedes aegypti (Diptera: Culicidae)
1141	not ecological	2014	Nandi, A; Sweet, E; Kawachi, I; Heymann, J; Galea, S	Associations Between Macrolevel Economic Factors and Weight Distributions in Low- and Middle-Income Countries: A Multilevel Analysis of 200 000 Adults in 40 Countries
1142	different effect size	2014	Shostak, AW	HYMENOLEPIS DIMINUTA INFECTIONS IN TENEBRIONID BEETLES AS A MODEL SYSTEM FOR ECOLOGICAL INTERACTIONS BETWEEN HELMINTH PARASITES AND TERRESTRIAL INTERMEDIATE HOSTS: A REVIEW AND META-ANALYSIS
1143	different effect size	2014	Leffler, AJ; James, JJ; Monaco, TA; Sheley, RL	A new perspective on trait differences between native and invasive exotic plants
1144	not ecological	2014	O'Donoughue, PR; Heath, GA; Dolan, SL; Vorum, M	Life Cycle Greenhouse Gas Emissions of Electricity Generated from Conventionally Produced Natural Gas Systematic Review and Harmonization
1145		2014	Read, QD; Moorhead, LC; Swenson, NG; Bailey, JK; Sanders, NJ	Convergent effects of elevation on functional leaf traits within and among species
1146	no publication-based meta-analysis	2014	Rasmann, S; Pellissier, L; Defossez, E; Jactel, H; Kunstler, G	Climate-driven change in plant-insect interactions along elevation gradients
1147		2014	Kamiya, T; O'Dwyer, K; Nakagawa, S; Poulin, R	What determines species richness of parasitic organisms? A meta-analysis across animal, plant and fungal hosts
1148	different effect size	2014	Grimm, A; Ramirez, AMP; Moulherat, S; Reynaud, J; Henle, K	Life-history trait database of European reptile species
1149	no publication-based meta-analysis	2014	Bhagwat, S	The History of Deforestation and Forest Fragmentation: A Global Perspective
1150	no publication-based meta-analysis	2014	Scherm, H; Thomas, CS; Garrett, KA; Olsen, JM	Meta-Analysis and Other Approaches for Synthesizing Structured and Unstructured Data in Plant Pathology
1151		2014	Bouskill, NJ; Riley, WJ; Tang, JY	Meta-analysis of high-latitude nitrogen-addition and warming studies implies ecological mechanisms overlooked by land models
1152	not ecological	2014	Dzhambov, AM; Dimitrova, DD; Dimitrakova, ED	Association between residential greenness and birth weight: Systematic review and meta-analysis
1153	no publication-based meta-analysis	2014	Fitze, PS	Evolution Ecology
1154	no publication-based meta-analysis	2014	Hajek, M; Pleskova, Z; Syrovatka, V; Peterka, T; Laburdova, J; Kintrova, K; Jirousek, M; Hajek, T	Patterns in moss element concentrations in fens across species, habitats, and regions
1155	no publication-based meta-analysis	2014	Cox, M	Understanding large social-ecological systems: introducing the SESMAD project
1156	no publication-based meta-analysis	2014	Epstein, G; Nenadovic, M; Boustany, A	Into the deep blue sea: Commons theory and international governance of Atlantic Bluefin Tuna
1157	different effect size	2014	Evans, LS; Ban, NC; Schoon, M; Nenadovic, M	Keeping the 'Great' in the Great Barrier Reef: large-scale governance of the Great Barrier Reef Marine Park
1158		2014	Gioria, M; Jarosik, V; Pysek, P	Impact of invasions by alien plants on soil seed bank communities: Emerging patterns
1159	no publication-based meta-analysis	2014	Strona, G; Fattorini, S	A Few Good Reasons Why Species-Area Relationships Do Not Work for Parasites
1160	not ecological	2014	Cowell, R; Lennon, M	The utilisation of environmental knowledge in landuse planning: drawing lessons for an ecosystem services approach
1161	different effect size	2014	van Kleunen, M; Dawson, W; Bossdorf, O; Fischer, M	The more the merrier: Multi-species experiments in ecology
1162	Theory article	2014	Borer, ET; Harpole, WS; Adler, PB; Lind, EM; Orrock, JL; Seabloom, EW; Smith, MD	Finding generality in ecology: a model for globally distributed experiments
1163	no publication-based meta-analysis	2014	Raeymaekers, JAM; Konijnendijk, N; Larmuseau, MHD; Hellemans, B; De Meester, L; Volckaert, FAM	A gene with major phenotypic effects as a target for selection vs. homogenizing gene flow
1164	not ecological	2014	Meineri, S; Gueguen, N	Foot-in-the-door and action identification. Binding communication applied to environmental conservation
1165		2014	Thomsen, MS; Byers, JE; Schiel, DR; Bruno, JF; Olden, JD; Wernberg, T; Silliman, BR	Impacts of marine invaders on biodiversity depend on trophic position and functional similarity
1166		2014	Radville, L; Gonda-King, L; Gomez, S; Kaplan, I; Preisser, EL	Are exotic herbivores better competitors? A meta-analysis
1167		2014	Waring, BG; Weintraub, SR; Sinsabaugh, RL	Ecoenzymatic stoichiometry of microbial nutrient acquisition in tropical soils
1168	different effect size	2014	Lau, ETC; Yung, MMN; Karraker, NE; Leung, KMY	Is an assessment factor of 10 appropriate to account for the variation in chemical toxicity to freshwater ectotherms under different thermal conditions?
1169	no publication-based meta-analysis	2014	Harden, CP; Chin, A; English, MR; Fu, R; Galvin, KA; Gerlak, AK; McDowell, PF; McNamara, DE; Peterson, JM; Poff, NL; Rosa, EA; Solecki, WD; Wohl, EE	Understanding Human-Landscape Interactions in the "Anthropocene"
1170		2014	Karban, R; Yang, LH; Edwards, KF	Volatile communication between plants that affects herbivory: a meta-analysis
1171	different effect size	2014	Dawson, MN	Natural experiments and meta-analyses in comparative phylogeography
1172		2014	van Hengstum, T; Hooftman, DAP; Oostermeijer, JGB; van Tienderen, PH	Impact of plant invasions on local arthropod communities: a meta-analysis
1173	based on raw data	2014	Meiser, A; Balint, M; Schmitt, I	Meta-analysis of deep-sequenced fungal communities indicates limited taxon sharing between studies and the presence of biogeographic patterns
1174	no publication-based meta-analysis	2014	Krasnov, BR; Pilosof, S; Stanko, M; Morand, S; Korallo-Vinarskaya, NP; Vinarski, MV; Poulin, R	Co-occurrence and phylogenetic distance in communities of mammalian ectoparasites: limiting similarity versus environmental filtering
1175	no publication-based meta-analysis	2014	Dantzer, B; Fletcher, QE; Boonstra, R; Sheriff, MJ	Measures of physiological stress: a transparent or opaque window into the status, management and conservation of species?
1176	different effect size	2014	Kelley, AL	The role thermal physiology plays in species invasion
1177	no publication-based meta-analysis	2014	Jones, TA	Ecologically Appropriate Plant Materials for Functional Restoration of Rangelands
1178	not ecological	2014	Heleno, RH	Meta-analyses and the " editorial love of controversy"
1179	no publication-based meta-analysis	2014	J Koricheva, J Gurevitch	Uses and misuses of meta‐analysis in plant ecology
1180	Theory article	2014	JA López‐López, F Marín‐Martínez…	Estimation of the predictive power of the model in mixed‐effects meta‐regression: A simulation study
1181	different effect size	2014	T Kamiya, K O'Dwyer, H Westerdahl, A Senior…	A quantitative review of MHC‐based mating preference: the role of diversity and dissimilarity
1182		2014	T Kamiya, K O'dwyer, S Nakagawa, R Poulin	Host diversity drives parasite diversity: meta‐analytical insights into patterns and causal mechanisms
1183		2014	SM Hovick, KD Whitney	Hybridisation is associated with increased fecundity and size in invasive taxa: meta‐analytic support for the hybridisation‐invasion hypothesis
1184		2014	A Stein, K Gerstner, H Kreft	Environmental heterogeneity as a universal driver of species richness across taxa, biomes and spatial scales
1185		2014	TG Bárcena, LP Kiær, L Vesterdal…	Soil carbon stock change following afforestation in Northern Europe: a meta‐analysis
1186	no publication-based meta-analysis	2014	S Rasmann, L Pellissier, E Defossez…	Climate‐driven change in plant–insect interactions along elevation gradients
1187		2014	B Castagneyrol, H Jactel, C Vacher…	Effects of plant phylogenetic diversity on herbivory depend on herbivore specialization
1188		2014	T Kamiya, K O'dwyer, S Nakagawa…	What determines species richness of parasitic organisms? A meta‐analysis across animal, plant and fungal hosts
1189	no access to publication	2014	OL Pescott, GB Stewart	Assessing the impact of human trampling on vegetation: a systematic review and meta-analysis of experimental evidence
1190		2014	K Gerstner, CF Dormann, A Stein…	EDITOR'S CHOICE: REVIEW: Effects of land use on plant diversity–A global meta‐analysis
1191	different effect size	2014	AP Walker, AP Beckerman, L Gu, J Kattge…	The relationship of leaf photosynthetic traits–Vcmax and Jmax–to leaf nitrogen, leaf phosphorus, and specific leaf area: a meta‐analysis and modeling study
1192	no publication-based meta-analysis	2014	J Davis, K Mengersen, S Bennett…	Viewing systematic reviews and meta-analysis in social research through different lenses
1193	not ecological	2014	BT van Zanten, PH Verburg, MJ Koetse…	Preferences for European agrarian landscapes: a meta-analysis of case studies
1194		2014	J Rutkowska, A Dubiec…	All eggs are made equal: meta‐analysis of egg sexual size dimorphism in birds
1195		2014	EL Zvereva, MV Kozlov	Effects of herbivory on leaf life span in woody plants: a meta‐analysis
1196		2014	K Fedrowitz, J Koricheva, SC Baker…	Can retention forestry help conserve biodiversity? A meta‐analysis
1197	no publication-based meta-analysis	2014	T Jucker, O Bouriaud, D Avacaritei, I Dănilă…	Competition for light and water play contrasting roles in driving diversity–productivity relationships in Iberian forests
1198		2014	T Plieninger, C Hui, M Gaertner, L Huntsinger	The impact of land abandonment on species richness and abundance in the Mediterranean Basin: a meta-analysis
1199	different effect size	2014	VM Stevens, S Whitmee, L Galliard, J Clobert…	A comparative analysis of dispersal syndromes in terrestrial and semi‐terrestrial animals
1200	not ecological	2014	TJ Bird, AE Bates, JS Lefcheck, NA Hill…	Statistical solutions for error and bias in global citizen science datasets
1201	no publication-based meta-analysis	2014	D Jonason, M Ibbe, P Milberg, A Tunér…	Vegetation in clear‐cuts depends on previous land use: a century‐old grassland legacy
1202		2014	RM Augé, HD Toler, AM Saxton	Arbuscular mycorrhizal symbiosis and osmotic adjustment in response to NaCl stress: a meta-analysis
1203	no publication-based meta-analysis	2014	EK Bowers, CJ Hodges, AM Forsman, LA Vogel…	Neonatal body condition, immune responsiveness, and hematocrit predict longevity in a wild bird population
1204		2014	M He, FA Dijkstra	Drought effect on plant nitrogen and phosphorus: a meta‐analysis
1205	not ecological	2014	P de Villemereuil, S Nakagawa	General quantitative genetic methods for comparative biology
1206		2014	L Ruffino, P Salo, E Koivisto…	Reproductive responses of birds to experimental food supplementation: a meta-analysis
1207	different effect size	2014	E Franz, J Schijven…	Meta-Regression Analysis of Commensal and Pathogenic Escherichia coli Survival in Soil and Water
1208		2014	I Ibáñez, DSW Katz, D Peltier, SM Wolf…	Assessing the integrated effects of landscape fragmentation on plants and plant communities: the challenge of multiprocess–multiresponse dynamics
1209	different effect size	2014	K Ogle, S Pathikonda, K Sartor, JW Lichstein…	A model‐based meta‐analysis for estimating species‐specific wood density and identifying potential sources of variation
1210	different effect size	2014	P Milberg, B Akoto, KO Bergman…	Is spring burning a viable management tool for species‐rich grasslands?
1211	no publication-based meta-analysis	2014	J Sudyka, A Arct, S Drobniak, A Dubiec…	Experimentally increased reproductive effort alters telomere length in the blue tit (Cyanistes caeruleus)
1212	not ecological	2014	J Deelen, M Beekman, HW Uh, L Broer…	Genome-wide association meta-analysis of human longevity identifies a novel locus conferring survival beyond 90 years of age
1213	not ecological	2014	IM Zacharioudakis, PD Ziakas…	Clostridium difficile infection in the hematopoietic unit: a meta-analysis of published studies
1214	no publication-based meta-analysis	2014	M Ferretti, M Nicolas, G Bacaro, G Brunialti…	Plot-scale modelling to detect size, extent, and correlates of changes in tree defoliation in French high forests
1215	not ecological	2014	E Tuck, M McKenzie	Place in research: Theory, methodology, and methods
1216	no publication-based meta-analysis	2014	B Yguel, RI Bailey, C Villemant, A Brault, H Jactel…	Insect herbivores should follow plants escaping their relatives
1217	no publication-based meta-analysis	2014	A Torné-Noguera, A Rodrigo, X Arnan, S Osorio…	Determinants of spatial distribution in a bee community: nesting resources, flower resources, and body size
1218	not ecological	2014	DC Murador, DT da Cunha, VV de Rosso	Effects of cooking techniques on vegetable pigments: A meta-analytic approach to carotenoid and anthocyanin levels
1219	not ecological	2014	NC Black	An ecological approach to understanding adult obesity prevalence in the United States: a county-level analysis using geographically weighted regression
1220	not ecological	2014	HT Kim, ME Yun, SS Chun	The Influence of AdolescentsCognitive Stress on Their Suicidal Intention: Focusing on Mediating Effect of Physical Activity, Problem Drinking, Cognitive Depression
1221	no publication-based meta-analysis	2014	R Poulin	Parasite biodiversity revisited: frontiers and constraints
1222	not ecological	2014	A Schmidt, J Wellmann, M Schilling, JK Strecker…	Meta-analysis of the efficacy of different training strategies in animal models of ischemic stroke
1223	no publication-based meta-analysis	2014	A Rodríguez, J Broggi, M Alcaide…	Determinants and short‐term physiological consequences of PHA immune response in lesser kestrel nestlings
1224	no publication-based meta-analysis	2014	L Skarped	Vertical stratification and species composition of Nymphalidae butterfly assemblages in tree-fall gaps and understory in Madidi National Park, Bolivia
1225	different effect size	2014	SS Ban, NAJ Graham, SR Connolly	Evidence for multiple stressor interactions and effects on coral reefs
1226	no publication-based meta-analysis	2014	JD Livingston, AT Kahn, MD Jennions	Sex differences in compensatory and catch-up growth in the mosquitofish Gambusia holbrooki
1227	no publication-based meta-analysis	2014	RS Ostfeld, T Levi, AE Jolles, LB Martin, PR Hosseini…	Life history and demographic drivers of reservoir competence for three tick-borne zoonotic pathogens
1228	different effect size	2014	BM Ohsowski, PD Zaitsoff, M Öpik, MM Hart	Where the wild things are: looking for uncultured Glomeromycota
1229	not ecological	2014	C Zheng, Y Jiang, C Chen, Y Sun, J Feng, A Deng…	The impacts of conservation agriculture on crop yield in China depend on specific practices, crops and cropping regions
1230	not ecological	2014	DW Stewart	What is policy? And why it matters
1231	no publication-based meta-analysis	2014	A Schuldt, M Baruffol, H Bruelheide, S Chen, X Chi…	Woody plant phylogenetic diversity mediates bottom–up control of arthropod biomass in species-rich forests
1232	no publication-based meta-analysis	2014	L Hantsch, S Bien, S Radatz, U Braun…	Tree diversity and the role of non‐host neighbour tree species in reducing fungal pathogen infestation
1233	no publication-based meta-analysis	2014	M Tälle, KO Bergman, H Paltto, A Pihlgren…	Mowing for biodiversity: grass trimmer and knife mower perform equally well
1234	not ecological	2014	Y Kim, Y Je	Dietary fiber intake and total mortality: a meta-analysis of prospective cohort studies
1235	different effect size	2014	M Reutgard, AKE Wiklund, M Breitholtz, B Sundelin	Embryo development of the benthic amphipod Monoporeia affinis as a tool for monitoring and assessment of biological effects of contaminants in the field: A meta …
1236	not ecological	2014	R Bain, R Cronk, J Wright, H Yang, T Slaymaker…	Fecal contamination of drinking-water in low-and middle-income countries: a systematic review and meta-analysis
1237	no publication-based meta-analysis	2014	PR Martin	Trade‐offs and Biological Diversity: Integrative Answers to Ecological Questions
1238		2014	A De Stefano	ASSESSING CARBON POOLS IN AGROFORESTRY SYSTEMS: A META-ANALYSIS.
1239	not ecological	2014	D Lowden	Exercising patient-centred care: a review of structured physical activity, depression and medical student engagement
1240	not ecological	2014	B Singh, LM Macdonald, RS Kookana, L van Zwieten…	Opportunities and constraints for biochar technology in Australian agriculture: looking beyond carbon sequestration
1241	not ecological	2014	G Cumming	The new statistics: Why and how
1242	not ecological	2014	G Livesey	Quantile regression reaches the parts that mean regression may not: insoluble dietary fibre and glycaemic index in type 2 diabetes
1243	no publication-based meta-analysis	2014	CAC Coon, LB Martin	Patterns of haemosporidian prevalence along a range expansion in introduced Kenyan house sparrows Passer domesticus
1244	not ecological	2014	B Borgatta, J Rello	How to approach and treat VAP in ICU patients
1245	no publication-based meta-analysis	2014	KM Hughes, MJ Kaiser…	Investigating the effects of mobile bottom fishing on benthic biota: a systematic review protocol
1246	no publication-based meta-analysis	2014	ME de Jong, RW Fokkema, R Ubels…	No evidence for long‐term effects of reproductive effort on parasite prevalence in great tits Parus major
1247	not ecological	2014	L Richardson, K Keefe, C Huber, L Racevskis…	Assessing the value of the Central Everglades Planning Project (CEPP) in Everglades restoration: An ecosystem service approach
1248	not ecological	2014	E Detmann, MP Gionbelli…	A meta-analytical evaluation of the regulation of voluntary intake in cattle fed tropical forage-based diets
1249	no publication-based meta-analysis	2014	RM Cox, MB Lovern, R Calsbeek	Experimentally decoupling reproductive investment from energy storage to test the functional basis of a life‐history trade‐off
1250	no publication-based meta-analysis	2014	B Castagneyrol, H Jactel, Y Charbonnier…	Egg mortality in the pine processionary moth: habitat diversity, microclimate and predation effects
1251	not ecological	2014	B Klapdor, S Ewig	Ventilator-assoziierte Pneumonie
1252	no publication-based meta-analysis	2014	ID Thompson, K Okabe, JA Parrotta…	Biodiversity and ecosystem services: lessons from nature to improve management of planted forests for REDD-plus
1253	no publication-based meta-analysis	2014	Y Xiong	Malaria infection in relation to reproductive success and secondary sexual traits in collared flycatcher: In new and old breeding areas
1254	not ecological	2014	JF Egan, KM Barlow, DA Mortensen	A meta-analysis on the effects of 2, 4-D and dicamba drift on soybean and cotton
1255	based on raw data	2014	SJ Watts-Williams, TR Cavagnaro	Nutrient interactions and arbuscular mycorrhizas: a meta-analysis of a mycorrhiza-defective mutant and wild-type tomato genotype pair
1256	not ecological	2014	JP Schmidt, R Moore, M Alber	Integrating ecosystem services and local government finances into land use planning: a case study from coastal Georgia
1257	duplicate	2014	RS Ostfeld, T Levi, AE Jolles, LB Martin, PR Hosseini	Life History and Demographic Drivers of Reservoir Competence for Three Tick-Borne
1258	no publication-based meta-analysis	2014	RJ Best, AL Chaudoin, MES Bracken, MH Graham…	Plant–animal diversity relationships in a rocky intertidal system depend on invertebrate body size and algal cover
1259	no publication-based meta-analysis	2014	VA Curtis	Infection-avoidance behaviour in humans and other animals
1260	no publication-based meta-analysis	2014	ED Ruiz Ramos	Does the 'island rule'apply to birds? An analysis of morphological variation between insular and mainland birds from the Australian, New Zealand and Antarctic region
1261	different effect size	2013	Martin, PA; Newton, AC; Bullock, JM	Carbon pools recover more quickly than plant biodiversity in tropical secondary forests
1262	different effect size	2013	Yan, L; Zhou, GS; Zhang, F	Effects of Different Grazing Intensities on Grassland Production in China: A Meta-Analysis
1263	not ecological	2013	Christoforidou, EP; Riza, E; Kales, SN; Hadjistavrou, K; Stoltidi, M; Kastania, AN; Linos, A	Bladder cancer and arsenic through drinking water: A systematic review of epidemiologic evidence
1264	no weighting neccessary	2013	Oduor, AMO	Evolutionary responses of native plant species to invasive plants: a review
1265	no publication-based meta-analysis	2013	Hawes, JE; Calouro, AM; Peres, CA	Sampling Effort in Neotropical Primate Diet Studies: Collective Gains and Underlying Geographic and Taxonomic Biases
1266	different effect size	2013	Corrales, J; Naja, GM; Rivero, RG; Miralles-Wilhelm, F; Bhat, MG	WATER QUALITY TRADING PROGRAMS TOWARDS SOLVING ENVIRONMENTAL POLLUTION PROBLEMS
1267		2013	Twardochleb, LA; Olden, JD; Larson, ER	A global meta-analysis of the ecological impacts of nonnative crayfish
1268	different effect size	2013	Ma, B; Gong, J	A meta-analysis of the publicly available bacterial and archaeal sequence diversity in saline soils
1269	based on raw data	2013	Ruhi, A; Boix, D; Gascon, S; Sala, J; Batzer, DP	Functional and Phylogenetic Relatedness in Temporary Wetland Invertebrates: Current Macroecological Patterns and Implications for Future Climatic Change Scenarios
1270		2013	Vellend, M; Baeten, L; Myers-Smith, IH; Elmendorf, SC; Beausejour, R; Brown, CD; De Frenne, P; Verheyen, K; Wipf, S	Global meta-analysis reveals no net change in local-scale plant biodiversity over time
1271	no publication-based meta-analysis	2013	Barrufol, M; Schmid, B; Bruelheide, H; Chi, XL; Hector, A; Ma, KP; Michalski, S; Tang, ZY; Niklaus, PA	Biodiversity Promotes Tree Growth during Succession in Subtropical Forest
1272		2013	de Medeiros, PM; Ladio, AH; Albuquerque, UP	Patterns of medicinal plant use by inhabitants of Brazilian urban and rural areas: A macroscale investigation based on available literature
1273	different effect size	2013	Tsehaye, I; Catalano, M; Sass, G; Glover, D; Roth, B	Prospects for Fishery-Induced Collapse of Invasive Asian Carp in the Illinois River
1274	different effect size	2013	De Kort, H; Vandepitte, K; Honnay, O	A meta-analysis of the effects of plant traits and geographical scale on the magnitude of adaptive differentiation as measured by the difference between Q(ST) and F-ST
1275	different effect size	2013	Rasmussen, JJ; Wiberg-Larsen, P; Kristensen, EA; Cedergreen, N; Friberg, N	Pyrethroid effects on freshwater invertebrates: A meta-analysis of pulse exposures
1276	not ecological	2013	Perez-Cobas, AE; Gosalbes, MJ; Friedrichs, A; Knecht, H; Artacho, A; Eismann, K; Otto, W; Rojo, D; Bargiela, R; von Bergen, M; Neulinger, SC; Daumer, C; Heinsen, FA; Latorre, A; Barbas, C; Seifert, J; dos Santos, VM; Ott, SJ; Ferrer, M; Moya, A	Gut microbiota disturbance during antibiotic therapy: a multi-omic approach
1277	different effect size	2013	Kueffer, C; Pysek, P; Richardson, DM	Integrative invasion science: model systems, multi-site studies, focused meta-analysis and invasion syndromes
1278	no publication-based meta-analysis	2013	Jones, TA	When local isn't best
1279	different effect size	2013	Winternitz, JC; Minchey, SG; Garamszegi, LZ; Huang, S; Stephens, PR; Altizer, S	Sexual selection explains more functional variation in the mammalian major histocompatibility complex than parasitism
1280		2013	Jaeggi, AV; Gurven, M	Reciprocity explains food sharing in humans and other primates independent of kin selection and tolerated scrounging: a phylogenetic meta-analysis
1281	not ecological	2013	Crane-Droesch, A; Abiven, S; Jeffery, S; Torn, MS	Heterogeneous global crop yield response to biochar: a meta-regression analysis
1282	not ecological	2013	Klockner, CA	A comprehensive model of the psychology of environmental behaviour-A meta-analysis
1283	different effect size	2013	Poloczanska, ES; Brown, CJ; Sydeman, WJ; Kiessling, W; Schoeman, DS; Moore, PJ; Brander, K; Bruno, JF; Buckley, LB; Burrows, MT; Duarte, CM; Halpern, BS; Holding, J; Kappel, CV; O'Connor, MI; Pandolfi, JM; Parmesan, C; Schwing, F; Thompson, SA; Richardson, AJ	Global imprint of climate change on marine life
1284	different effect size	2013	Anderson, SC; Cooper, AB; Dulvy, NK	Ecological prophets: quantifying metapopulation portfolio effects
1285	different effect size	2013	Chambers, LE; Altwegg, R; Barbraud, C; Barnard, P; Beaumont, LJ; Crawford, RJM; Durant, JM; Hughes, L; Keatley, MR; Low, M; Morellato, PC; Poloczanska, ES; Ruoppolo, V; Vanstreels, RET; Woehler, EJ; Wolfaardt, AC	Phenological Changes in the Southern Hemisphere
1286	not ecological	2013	Zhong, BL; Liu, TB; Chiu, HFK; Chan, SSM; Hu, CY; Hu, XF; Xiang, YT; Caine, ED	Prevalence of psychological symptoms in contemporary Chinese rural-to-urban migrant workers: an exploratory meta-analysis of observational studies using the SCL-90-R
1287	no publication-based meta-analysis	2013	Baker, MR; Gobush, KS; Vynne, CH	Review of factors influencing stress hormones in fish and wildlife
1288	no publication-based meta-analysis	2013	Potter, KA; Woods, HA; Pincebourde, S	Microclimatic challenges in global change biology
1289	not ecological	2013	He, Y; Zhou, BJ; Deng, GH; Jiang, XT; Zhang, H; Zhou, HW	Comparison of microbial diversity determined with the same variable tag sequence extracted from two different PCR amplicons
1290	no weighting neccessary	2013	Szava-Kovats, RC; Ronk, A; Partel, M	Pattern without bias: local-regional richness relationship revisited
1291	no publication-based meta-analysis	2013	Kreyling, J; Beier, C	Complexity in Climate Change Manipulation Experiments
1292		2013	Takimoto, G; Post, DM	Environmental determinants of food-chain length: a meta-analysis
1293	not ecological	2013	Boer, D; Fischer, R	How and When Do Personal Values Guide Our Attitudes and Sociality? Explaining Cross-Cultural Variability in Attitude-Value Linkages
1294		2013	Kiaer, LP; Weisbach, AN; Weiner, J	Root and shoot competition: a meta-analysis
1295		2013	Prevedello, JA; Dickman, CR; Vieira, MV; Vieira, EM	Population responses of small mammals to food supply and predators: a global meta-analysis
1296	no publication-based meta-analysis	2013	Allan, E; Weisser, WW; Fischer, M; Schulze, ED; Weigelt, A; Roscher, C; Baade, J; Barnard, RL; Bessler, H; Buchmann, N; Ebeling, A; Eisenhauer, N; Engels, C; Fergus, AJF; Gleixner, G; Gubsch, M; Halle, S; Klein, AM; Kertscher, I; Kuu, A; Lange, M; Le Roux, X; Meyer, ST; Migunova, VD; Milcu, A; Niklaus, PA; Oelmann, Y; Pasalic, E; Petermann, JS; Poly, F; Rottstock, T; Sabais, ACW; Scherber, C; Sch…	A comparison of the strength of biodiversity effects across multiple functions
1297		2013	Garamszegi, LZ; Marko, G; Herczeg, G	A meta-analysis of correlated behaviors with implications for behavioral syndromes: relationships between particular behavioral traits
1298	no publication-based meta-analysis	2013	Hernandez-Orts, JS; Montero, FE; Juan-Garcia, A; Garcia, NA; Crespo, EA; Raga, JA; Aznar, FJ	Intestinal helminth fauna of the South American sea lion Otaria flavescens and fur seal Arctocephalus australis from northern Patagonia, Argentina
1299	different effect size	2013	Leigh, C; Stubbington, R; Sheldon, F; Boulton, AJ	Hyporheic invertebrates as bioindicators of ecological health in temporary rivers: A meta-analysis
1300	based on raw data	2013	Marsh, CJ; Louzada, J; Beiroz, W; Ewers, RM	Optimising Bait for Pitfall Trapping of Amazonian Dung Beetles (Coleoptera: Scarabaeinae)
1301	no publication-based meta-analysis	2013	Jankowski, MD; Williams, CJ; Fair, JM; Owen, JC	Birds Shed RNA-Viruses According to the Pareto Principle
1302	based on raw data	2013	Hughes, M; Gerber, S; Wills, MA	Clades reach highest morphological disparity early in their evolution
1303		2013	Parker, TH	What do we really know about the signalling role of plumage colour in blue tits? A case study of impediments to progress in evolutionary biology
1304	based on raw data	2013	Shade, A; Caporaso, JG; Handelsman, J; Knight, R; Fierer, N	A meta-analysis of changes in bacterial and archaeal communities with time
1305	based on raw data	2013	Thompson, AR; Adam, TC; Hultgren, KM; Thacker, CE	Ecology and Evolution Affect Network Structure in an Intimate Marine Mutualism
1306	no publication-based meta-analysis	2013	Pe'er, G; Matsinos, YG; Johst, K; Franz, KW; Turlure, C; Radchuk, V; Malinowska, AH; Curtis, JMR; Naujokaitis-Lewis, I; Wintle, BA; Henle, K	A Protocol for Better Design, Application, and Communication of Population Viability Analyses
1307	no publication-based meta-analysis	2013	Nakasu, EYT; Dias, SC; Pires, CSS; Andow, DA; Paula, DP; Togni, PHB; Macedo, TR; Sujii, ER; de Sa, MFG; Fontes, EMG	Bitrophic toxicity of Cry1Ac to Cycloneda sanguinea, a predator in Brazilian cotton
1308	no weighting neccessary	2013	Dibble, KL; Pooler, PS; Meyerson, LA	Impacts of plant invasions can be reversed through restoration: a regional meta-analysis of faunal communities
1309		2013	Paolucci, EM; MacIsaac, HJ; Ricciardi, A	Origin matters: alien consumers inflict greater damage on prey populations than do native consumers
1310		2013	Slatyer, RA; Hirst, M; Sexton, JP	Niche breadth predicts geographical range size: a general ecological pattern
1311	different effect size	2013	Wagner, N; Reichenbecher, W; Teichmann, H; Tappeser, B; Lotters, S	Questions concerning the potential impact of glyphosate-based herbicides on amphibians
1312	no publication-based meta-analysis	2013	Reitalu, T; Seppa, H; Sugita, S; Kangur, M; Koff, T; Avel, E; Kihno, K; Vassiljev, J; Renssen, H; Hammarlund, D; Heikkila, M; Saarse, L; Poska, A; Veski, S	Long-term drivers of forest composition in a boreonemoral region: the relative importance of climate and human impact
1313	no access to publication	2013	Oladele, OI; Braimoh, AK	Implications of soil nutrient management practices for greenhouse gas mitigation in Africa
1314	not ecological	2013	Brandt, K; Srednicka-Tober, D; Baranski, M; Sanderson, R; Leifert, C; Seal, C	Methods for Comparing Data across Differently Designed Agronomic Studies: Examples of Different Meta-analysis Methods Used to Compare Relative Composition of Plant Foods Grown Using Organic or Conventional Production Methods and a Protocol for a Systematic Review
1315	not ecological	2013	Petkova, E; Tarpey, T; Huang, L; Deng, LP	Interpreting meta-regression: application to recent controversies in antidepressants' efficacy
1316	different effect size	2013	Pyke, DA; Wirth, TA; Beyers, JL	Does Seeding After Wildfires in Rangelands Reduce Erosion or Invasive Species?
1317	not ecological	2013	Schar, F; Trostdorf, U; Giardina, F; Khieu, V; Muth, S; Marti, H; Vounatsou, P; Odermatt, P	Strongyloides stercoralis: Global Distribution and Risk Factors
1318	based on raw data	2013	Mayfield, MM; Dwyer, JM; Chalmandrier, L; Wells, JA; Bonser, SP; Catterall, CP; DeClerck, F; Ding, Y; Fraterrigo, JM; Metcalfe, DJ; Queiroz, C; Vesk, PA; Morgan, JW	DIFFERENCES IN FOREST PLANT FUNCTIONAL TRAIT DISTRIBUTIONS ACROSS LAND-USE AND PRODUCTIVITY GRADIENTS
1319	not ecological	2013	Goulet, EDB	Effect of exercise-induced dehydration on endurance performance: evaluating the impact of exercise protocols on outcomes using a meta-analytic procedure
1320	not ecological	2013	Lonergan, MH; Olivera-Figueroa, LA; Pitman, RK; Brunet, A	Propranolol's effects on the consolidation and reconsolidation of long-term emotional memory in healthy participants: a meta-analysis
1321	no publication-based meta-analysis	2013	Moore, JE	Management reference points to account for direct and indirect impacts of fishing on marine mammals
1322	no publication-based meta-analysis	2013	Stahlschmidt, ZR; Adamo, SA	Context dependency and generality of fever in insects
1323	not ecological	2013	Belo, VS; Struchiner, CJ; Werneck, GL; Barbosa, DS; de Oliveira, RB; Neto, RGT; da Silva, ES	A systematic review and meta-analysis of the factors associated with Leishmania infantum infection in dogs in Brazil
1324	different effect size	2013	Waring, BG; Averill, C; Hawkes, CV	Differences in fungal and bacterial physiology alter soil carbon and nitrogen cycling: insights from meta-analysis and theoretical models
1325		2013	Scheper, J; Holzschuh, A; Kuussaari, M; Potts, SG; Rundlof, M; Smith, HG; Kleijn, D	Environmental factors driving the effectiveness of European agri-environmental measures in mitigating pollinator loss - a meta-analysis
1326		2013	Shafer, ABA; Wolf, JBW	Widespread evidence for incipient ecological speciation: a meta-analysis of isolation-by-ecology
1327	different effect size	2013	Perez, AL; De Sylor, MA; Slocombe, AJ; Lew, MG; Unice, KM; Donovan, EP	Triclosan occurrence in freshwater systems in the United States (1999-2012): A meta-analysis
1328	different effect size	2013	McMahon, K; Collier, C; Lavery, PS	Identifying robust bioindicators of light stress in seagrasses: A meta-analysis
1329	different effect size	2013	Gan, HM; Hudson, AO; Rahman, AYA; Chan, KG; Savka, MA	Comparative genomic analysis of six bacteria belonging to the genus Novosphingobium: insights into marine adaptation, cell-cell signaling and bioremediation
1330	different effect size	2013	Gaither, MR; Bowen, BW; Toonen, RJ	Population structure in the native range predicts the spread of introduced marine species
1331	no publication-based meta-analysis	2013	Vetter, D; Rucker, G; Storch, I	Meta-analysis: A need for well-defined usage in ecology and conservation biology
1332	based on raw data	2013	Saldana-Vazquez, RA; Sosa, VJ; Iniguez-Davalos, LI; Schondube, JE	The role of extrinsic and intrinsic factors in Neotropical fruit bat-plant interactions
1333	based on raw data	2013	Andrade, H; Santos, J; Taylor, R	Life-history traits of the common snook Centropomus undecimalis in a Caribbean estuary and large-scale biogeographic patterns relevant to management
1334	no publication-based meta-analysis	2013	Camacho-Valdez, V; Ruiz-Luna, A; Ghermandi, A; Nunes, PALD	Valuation of ecosystem services provided by coastal wetlands in northwest Mexico
1335	different effect size	2013	Kharouba, HM; McCune, JL; Thuiller, W; Huntley, B	Do ecological differences between taxonomic groups influence the relationship between species' distributions and climate? A global meta-analysis using species distribution models
1336		2013	Jiang, YX; Bolnick, DI; Kirkpatrick, M	Assortative Mating in Animals
1337	different effect size	2013	Petrin, Z; Brittain, JE; Saltveit, SJ	Mayfly and stonefly species traits and species composition reflect hydrological regulation: a meta-analysis
1338		2013	Kroeker, KJ; Kordas, RL; Crim, R; Hendriks, IE; Ramajo, L; Singh, GS; Duarte, CM; Gattuso, JP	Impacts of ocean acidification on marine organisms: quantifying sensitivities and interaction with warming
1339		2013	Patterson, JEH; Ruckstuhl, KE	Parasite infection and host group size: a meta-analytical review
1340		2013	Sato, CF; Wood, JT; Lindenmayer, DB	The Effects of Winter Recreation on Alpine and Subalpine Fauna: A Systematic Review and Meta-Analysis
1341		2013	Martinson, HM; Raupp, MJ	A meta-analysis of the effects of urbanization on ground beetle communities
1342	no publication-based meta-analysis	2013	Xie, M; Tremblay, N; Tremblay, G; Bourgeois, G; Bouroubi, MY; Wei, Z	Weather effects on corn response to in-season nitrogen rates
1343	no publication-based meta-analysis	2013	Krych, L; Hansen, CHF; Hansen, AK; van den Berg, FWJ; Nielsen, DS	Quantitatively Different, yet Qualitatively Alike: A Meta-Analysis of the Mouse Core Gut Microbiome with a View towards the Human Gut Microbiome
1344	different effect size	2013	Lebauer, DS; Wang, D; Richter, KT; Davidson, CC; Dietze, MC	Facilitating feedbacks between field measurements and ecosystem models
1345	Theory article	2013	Chase, JM; Knight, TM	Scale-dependent effect sizes of ecological drivers on biodiversity: why standardised sampling is not enough
1346	no publication-based meta-analysis	2013	Parmesan, C; Burrows, MT; Duarte, CM; Poloczanska, ES; Richardson, AJ; Schoeman, DS; Singer, MC	Beyond climate change attribution in conservation and ecological research
1347	no publication-based meta-analysis	2013	Kidwell, SM	Time-averaging and fidelity of modern death assemblages: building a taphonomic foundation for conservation palaeobiology
1348		2013	Massad, TJ	Ontogenetic differences of herbivory on woody and herbaceous plants: a meta-analysis demonstrating unique effects of herbivory on the young and the old, the slow and the fast
1349	based on raw data	2013	Wang, QK; Zhong, MC; He, TX	Home-field advantage of litter decomposition and nitrogen release in forest ecosystems
1350		2013	Salkeld, DJ; Padgett, KA; Jones, JH	A meta-analysis suggesting that the relationship between biodiversity and risk of zoonotic pathogen transmission is idiosyncratic
1351		2013	He, Q; Bertness, MD; Altieri, AH	Global shifts towards positive species interactions with increasing environmental stress
1352		2013	De Frenne, P; Graae, BJ; Rodriguez-Sanchez, F; Kolb, A; Chabrerie, O; Decocq, G; De Kort, H; De Schrijver, A; Diekmann, M; Eriksson, O; Gruwez, R; Hermy, M; Lenoir, J; Plue, J; Coomes, DA; Verheyen, K	Latitudinal gradients as natural laboratories to infer species' responses to temperature
1353		2013	Price, JN; Partel, M	Can limiting similarity increase invasion resistance? A meta-analysis of experimental studies
1354	not ecological	2013	Kanning, MK; Ebner-Priemer, UW; Schlicht, WM	How to investigate wthin-subject associations between physical activity and momentary affective states in everyday life: a position statement based on a literature overview
1355		2013	Samia, DSM; Nomura, F; Blumstein, DT	Do animals generally flush early and avoid the rush? A meta-analysis
1356	different effect size	2013	Adams, MA; Cunningham, SC; Taranto, MT	A critical review of the science underpinning fire management in the high altitude ecosystems of south-eastern Australia
1357	not ecological	2013	Schaefer, RS; Desain, P; Farquhar, J	Shared processing of perception and imagery of music in decomposed EEG
1358	not ecological	2013	Naugler, C; Zhang, JG; Henne, D; Woods, P; Hemmelgarn, BR	Association of vitamin D status with socio-demographic factors in Calgary, Alberta: an ecological study using Census Canada data
1359	no publication-based meta-analysis	2013	Mesnildrey, L; Gascuel, D; Le Pape, O	Integrating Marine Protected Areas in fisheries management systems: some criteria for ecological efficiency
1360		2013	Harvey, BP; Gwynn-Jones, D; Moore, PJ	Meta-analysis reveals complex marine biological responses to the interactive effects of ocean acidification and warming
1361	no publication-based meta-analysis	2013	Gillen, CA; Hellgren, EC	Effects of forest composition on trophic relationships among mast production and mammals in central hardwood forest
1362	no publication-based meta-analysis	2013	Honrado, JP; Vieira, C; Soares, C; Monteiro, MB; Marcos, B; Pereira, HM; Partidario, MR	Can we infer about ecosystem services from EIA and SEA practice? A framework for analysis and examples from Portugal
1363	no publication-based meta-analysis	2013	del Campo, J; Ruiz-Trillo, I	Environmental Survey Meta-analysis Reveals Hidden Diversity among Unicellular Opisthokonts
1364	not ecological	2013	Skalsky, K; Yahav, D; Lador, A; Eliakim-Raz, N; Leibovici, L; Paul, M	Macrolides vs. quinolones for community-acquired pneumonia: meta-analysis of randomized controlled trials
1365	based on raw data	2013	Korallo-Vinarskaya, NP; Vinarski, MV; Khokhlova, IS; Krasnov, BR	Body size and coexistence in gamasid mites parasitic on small mammals: null model analyses at three hierarchical scales
1366	no publication-based meta-analysis	2013	Fraser, LH; Henry, HAL; Carlyle, CN; White, SR; Beierkuhnlein, C; Cahill, JF; Casper, BB; Cleland, E; Collins, SL; Dukes, JS; Knapp, AK; Lind, E; Long, RJ; Luo, YQ; Reich, PB; Smith, MD; Sternberg, M; Turkington, R	Coordinated distributed experiments: an emerging tool for testing global hypotheses in ecology and environmental science
1367	not ecological	2013	Rogers, GB; Cuthbertson, L; Hoffman, LR; Wing, PAC; Pope, C; Hooftman, DAP; Lilley, AK; Oliver, A; Carroll, MP; Bruce, KD; van der Gast, CJ	Reducing bias in bacterial community analysis of lower respiratory infections
1368	not ecological	2013	Betancourt, TS; Meyers-Ohki, SE; Charrow, A; Hansen, N	Annual Research Review: Mental health and resilience in HIV/AIDS-affected children - a review of the literature and recommendations for future research
1369	no publication-based meta-analysis	2013	Barrio, IC; Hik, DS; Bueno, CG; Cahill, JF	Extending the stress-gradient hypothesis - is competition among animals less common in harsh environments?
1370	based on raw data	2013	Nava, S; Guglielmone, AA	A meta-analysis of host specificity in Neotropical hard ticks (Acari: Ixodidae)
1371	Theory article	2013	Donegan, S; Williamson, P; D'Alessandro, U; Garner, P; Smith, CT	Combining individual patient data and aggregate data in mixed treatment comparison meta-analysis: Individual patient data may be beneficial if only for a subset of trials
1372	not ecological	2013	Behrens, G; Leitzmann, MF	The association between physical activity and renal cancer: systematic review and meta-analysis
1373	based on raw data	2013	McMahon, KW; Hamady, LL; Thorrold, SR	A review of ecogeochemistry approaches to estimating movements of marine animals
1374	different effect size	2013	Suding, KN; Harpole, WS; Fukami, T; Kulmatiski, A; MacDougall, AS; Stein, C; van der Putten, WH	Consequences of plant-soil feedbacks in invasion
1375	not ecological	2013	Hell, M; Bernhofer, C; Stalzer, P; Kern, JM; Claassen, E	Probiotics in Clostridium difficile infection: reviewing the need for a multistrain probiotic
1376		2013	Lefcheck, JS; Whalen, MA; Davenport, TM; Stone, JP; Duffy, JE	Physiological effects of diet mixing on consumer fitness: a meta-analysis
1377	different effect size	2013	Bonner, MTL; Schmidt, S; Shoo, LP	A meta-analytical global comparison of aboveground biomass accumulation between tropical secondary forests and monoculture plantations
1378	different effect size	2013	Flores, CO; Valverde, S; Weitz, JS	Multi-scale structure and geographic drivers of cross-infection within marine bacteria and phages
1379	re-analysis	2013	Felker-Quinn, E; Schweitzer, JA; Bailey, JK	Meta-analysis reveals evolution in invasive plant species but little support for Evolution of Increased Competitive Ability (EICA)
1380	not ecological	2013	Lau, JTF; Zhao, JK; Wu, XB; Gu, J; Hao, C	Gay Saunas and the Risks of HIV and Syphilis Transmissions in ChinaResults of a Meta-Analysis
1381		2013	Schaeffer, RN; Manson, JS; Irwin, RE	Effects of abiotic factors and species interactions on estimates of male plant function: a meta-analysis
1382	different effect size	2013	Reid, N; Thompson, D; Hayden, B; Marnell, F; Montgomery, WI	Review and quantitative meta-analysis of diet suggests the Eurasian otter (Lutra lutra) is likely to be a poor bioindicator
1383	not ecological	2013	Ferrari, AJ; Somerville, AJ; Baxter, AJ; Norman, R; Patten, SB; Vos, T; Whiteford, HA	Global variation in the prevalence and incidence of major depressive disorder: a systematic review of the epidemiological literature
1384	different effect size	2013	Cao, HL; Auguet, JC; Gu, JD	Global Ecological Pattern of Ammonia-Oxidizing Archaea
1385		2013	Velghe, K; Gregory-Eaves, I	Body Size Is a Significant Predictor of Congruency in Species Richness Patterns: A Meta-Analysis of Aquatic Studies
1386	no publication-based meta-analysis	2013	Gutierrez-Estrada, JC; Pulido-Calvo, I; Bilton, DT	Consistency of fuzzy rules in an ecological context
1387	different effect size	2013	Saska, P; van der Werf, W; Hemerik, L; Luff, ML; Hatten, TD; Honek, A	Temperature effects on pitfall catches of epigeal arthropods: a model and method for bias correction
1388	based on raw data	2013	Filgueira, R; Comeau, LA; Landry, T; Grant, J; Guyondet, T; Mallet, A	Bivalve condition index as an indicator of aquaculture intensity: A meta-analysis
1389		2013	Mayerhofer, MS; Kernaghan, G; Harper, KA	The effects of fungal root endophytes on plant growth: a meta-analysis
1390	not ecological	2013	Milner, A; Page, A; LaMontagne, AD	Long-Term Unemployment and Suicide: A Systematic Review and Meta-Analysis
1391	different effect size	2013	Santini, L; di Marco, M; Visconti, P; Baisero, D; Boitani, L; Rondinini, C	Ecological correlates of dispersal distance in terrestrial mammals
1392	no publication-based meta-analysis	2013	Kidwell, SM; Tomasovych, A	Implications of Time-Averaged Death Assemblages for Ecology and Conservation Biology
1393		2013	Saldana-Vazquez, RA; Munguia-Rosas, MA	Lunar phobia in bats and its ecological correlates: A meta-analysis
1394	re-analysis	2013	McMahon, KW; Hamady, LL; Thorrold, SR	OCEAN ECOGEOCHEMISTRY: A REVIEW
1395	not ecological	2013	Wiernik, BM; Ones, DS; Dilchert, S	Age and environmental sustainability: a meta-analysis
1396		2013	Costantini, D; Moller, AP	A meta-analysis of the effects of geolocator application on birds
1397	not ecological	2013	Driscoll, DL; Dotterrer, B; Brown, RA	Assessing the social and physical determinants of circumpolar population health
1398	Theory article	2013	Martinez-Abrain, A	Why do ecologists aim to get positive results? Once again, negative results are necessary for better knowledge accumulation
1399	different effect size	2013	Lefort, T; Gasol, JM	Global-scale distributions of marine surface bacterioplankton groups along gradients of salinity, temperature, and chlorophyll: a meta-analysis of fluorescence in situ hybridization studies
1400	different effect size	2013	Guay, PJ; Mcleod, EM; Cross, R; Formby, AJ; Maldonado, SP; Stafford-Bell, RE; St-James-Turner, ZN; Robinson, RW; Mulder, RA; Weston, MA	Observer effects occur when estimating alert but not flight-initiation distances
1401	no publication-based meta-analysis	2013	Kormas, KA; Lymperopoulou, DS	Cyanobacterial Toxin Degrading Bacteria: Who Are They?
1402	different effect size	2013	Ogle, K; Barber, J; Sartor, K	Feedback and Modularization in a Bayesian Meta-analysis of Tree Traits Affecting Forest Dynamics
1403	no publication-based meta-analysis	2013	Sun, J; Cheng, GW; Li, WP	Meta-analysis of relationships between environmental factors and aboveground biomass in the alpine grassland on the Tibetan Plateau
1404	no publication-based meta-analysis	2013	Sheaves, M	Mangrove fish assemblages and ecological equivalence: Reply to Castellanos-Galindo & Krumme (2013)
1405	based on raw data	2013	Olli, K; Trikk, O; Klais, R; Ptacnik, R; Andersen, T; Lehtinen, S; Tamminen, T	Harmonizing large data sets reveals novel patterns in the Baltic Sea phytoplankton community structure
1406	no publication-based meta-analysis	2013	Pautasso, M; Aistara, G; Barnaud, A; Caillon, S; Clouvel, P; Coomes, OT; Deletre, M; Demeulenaere, E; De Santis, P; Doring, T; Eloy, L; Emperaire, L; Garine, E; Goldringer, I; Jarvis, D; Joly, HI; Leclerc, C; Louafi, S; Martin, P; Massol, F; McGuire, S; Mckey, D; Padoch, C; Soler, C; Thomas, M; Tramontini, S	Seed exchange networks for agrobiodiversity conservation. A review
1407	Theory article	2013	D Vetter, G Rücker, I Storch	Meta‐analysis: A need for well‐defined usage in ecology and conservation biology
1408	not ecological	2013	I Martin-Loeches, M Deja, D Koulenti…	Potentially resistant microorganisms in intubated patients with hospital-acquired pneumonia: the interaction of ecology, shock and risk factors
1409	different effect size	2013	N Chan, SR Connolly	Sensitivity of coral calcification to ocean acidification: a meta‐analysis
1410		2013	MJ Watson	What drives population-level effects of parasites? Meta-analysis meets life-history
1411		2013	E Diehl, E Sereda, V Wolters…	Effects of predator specialization, host plant and climate on biological control of aphids by natural enemies: a meta‐analysis
1412	no publication-based meta-analysis	2013	B Castagneyrol, B Giffard, C Péré, H Jactel	Plant apparency, an overlooked driver of associational resistance to insect herbivory
1413	no publication-based meta-analysis	2013	JJ Boonekamp, MJP Simons, L Hemerik…	Telomere length behaves as biomarker of somatic redundancy rather than biological age
1414	different effect size	2013	M Lagisz, KL Hector, S Nakagawa	Life extension after heat shock exposure: assessing meta-analytic evidence for hormesis
1415		2013	A Loydi, RL Eckstein, A Otte, TW Donath	Effects of litter on seedling establishment in natural and semi‐natural grasslands: a meta‐analysis
1416	Theory article	2013	H Hillebrand, J Gurevitch	Reporting standards in experimental studies
1417	different effect size	2013	H Young, RH Griffin, CL Wood, CL Nunn	Does habitat disturbance increase infectious disease risk for primates?
1418	no publication-based meta-analysis	2013	A Tiitsaar, A Kaasik, T Teder	The effects of seasonally variable dragonfly predation on butterfly assemblages
1419	not ecological	2013	AR Tuite, AL Greer, DN Fisman	Effect of latitude on the rate of change in incidence of Lyme disease in the United States
1420	Theory article	2013	MJ Lajeunesse, MS Rosenberg…	Phylogenetic nonindependence and meta-analysis
1421	different effect size	2013	LP Kiær, AN Weisbach, J Weiner	Root and shoot competition: a meta‐analysis
1422	Theory article	2013	K Mengersen, J Gurevitch…	Meta-analysis of primary data
1423	not ecological	2013	MS Lima-Ribeiro, JAF Diniz-Filho	American megafaunal extinctions and human arrival: improved evaluation using a meta-analytical approach
1424		2013	ER Worchel, HE Giauque, SN Kivlin	Fungal symbionts alter plant drought response
1425	Theory article	2013	K Mengersen, MD Jennions…	Statistical models for the meta-analysis of nonindependent data
1426	no publication-based meta-analysis	2013	D Starrs, JT Davis, J Schlaefer…	Maternally transmitted isotopes and their effects on larval fish: a validation of dual isotopic marks within a meta-analysis context
1427	Theory article	2013	K Mengersen, C Schmidt, M Jennions…	Statistical models and approaches to inference
1428	Theory article	2013	MS Rosenberg	Moment and least-squares based approaches to meta-analytic inference
1429	no publication-based meta-analysis	2013	P Kardol, GB Deyn, E Laliberte, P Mariotte…	Biotic plant–soil feedbacks across temporal scales
1430	Theory article	2013	J Gurevitch	Meta-analysis of results from multisite studies
1431	different effect size	2013	SD Veresoglou, EK Barto, G Menexes…	Fertilization affects severity of disease caused by fungal plant pathogens
1432	no publication-based meta-analysis	2013	ZR Stahlschmidt, N Rollinson, M Acker…	Are all eggs created equal? Food availability and the fitness trade‐off between reproduction and immunity
1433	Theory article	2013	CJ Lortie, J Lau, M Lajeunesse	Graphical presentation of results
1434	not ecological	2013	L Yue, S Yang, R Shen	Meta-regression analysis of the Chinese labor reallocation effect.
1435	Theory article	2013	J Gurevitch, J Koricheva	Conclusions: Past, Present, and future of Meta-analysis in ecology and evolution
1436	Theory article	2013	WWES NOW	of Meta-analysis in Ecology and Evolution
1437		2013	T Uller, S Nakagawa, S English	Weak evidence for anticipatory parental effects in plants and animals
1438	Theory article	2013	CH Schmid, K Mengersen	Bayesian meta-analysis
1439	different effect size	2013	M Karlson	Ecology, Transport Infrastructure and Environmental Assessment
1440		2013	T Federico	Structure and pattern of native and alien plant communities across local and global scales
1441	no access to publication	2013	AL Martínez, R Pavón, N Núñez, AI Garzón…	Meta-analysis of the effects of unsaturated plant lipids added to dairy goat diets on milk fat fatty acid content.
1442	no access to publication	2013	MJ Watson	Parasites and Wildlife
1443	Theory article	2013	K Mengersen, CH Schmid	Maximum likelihood approaches to meta-analysis
1444	not ecological	2013	T RAN, H HUANG, J DING	Review on Valuation of Environmental Goods and Service by Benefit Transfer
1445	not ecological	2013	LU Ying	Ecological Service Value Evaluation of Water Quality Improvement of Dianchi Lake
1446	not ecological	2013	J Witjaksono, X Wei, S Mao, W Gong, H Shang, Y Li…	A Meta-Analysis of the Use of Genetically Modified Cotton and Its Conventional in Agronomy Aspect and Economic Merits
1447	different effect size	2013	D Vetter, G Rücker, I Storch	A meta-analysis of tropical forest edge effects on bird nest predation risk:: Edge effects in avian nest predation
1448	different effect size	2013	TP Hauser, S Christensen, C Heimes…	Combined effects of arthropod herbivores and phytopathogens on plant performance
1449	no publication-based meta-analysis	2013	T Plieninger, M Gaertner, C Hui…	Does land abandonment decrease species richness and abundance of plants and animals in Mediterranean pastures, arable lands and permanent croplands …
1450	Theory article	2013	G Stewart, I Cote, H Rothstein…	First steps in beginning a meta-analysis
1451		2013	J Zhang, RF Powers, WW Oliver, DH Young	Response of ponderosa pine plantations to competing vegetation control in Northern California, USA: a meta-analysis
1452	not ecological	2013	A Messori, V Fadda, D Maratea, S Trippoli, C Marinai	High-titre inhibitors in previously untreated patients with severe hemophilia A: an updated estimate of pooled incidence rates in patients treated with …
1453	no publication-based meta-analysis	2013	KM Parris, MA McCarthy	Predicting the effect of urban noise on the active space of avian vocal signals
1454	not ecological	2013	P Rasmussen, C Siebenmann, V Diaz Molina…	Red cell volume expansion at altitude: a meta-analysis and Monte Carlo simulation
1455		2013	A Bahizi	Impact of climate change on regional and global biodiversity: a meta-analysis
1456	not ecological	2013	E Valkama, T Salo, M Esala, E Turtola	Nitrogen balances and yields of spring cereals as affected by nitrogen fertilization in northern conditions: A meta-analysis
1457	not ecological	2013	A Higginson, L Mazerolle, K Benier…	registration for a systematic review: Predictors of youth gang membership in low-and middle-income countries: A systematic review
1458	different effect size	2013	K Ogle, J Barber, K Sartor	Feedback and modularization in a Bayesian meta–analysis of tree traits affecting forest dynamics
1459	not ecological	2013	A Higginson, L Mazerolle, K Benier…	registration for a systematic review: Preventive interventions to reduce youth gang violence in low-and middle-income countries: A systematic review
1460	Theory article	2013	MJ Lajeunesse	Power statistics for meta-analysis: tests for mean effects and homogeneity
1461	no access to publication	2013	M WANG, X YU, J MIN, R LIU…	Meta regression analysis of heavy metal toxicity on Caenorhabditis elegans
1462	not ecological	2013	LS Feng, ZX Sun, JM Zheng	Water-fertilizer coupling effects and efficient utilization under peanut-millet interplanting conditions
1463	different effect size	2013	AM Senior, S Nakagawa	A comparative analysis of chemically induced sex reversal in teleosts: challenging conventional suppositions
1464	no publication-based meta-analysis	2013	KF Kellner, NA Urban…	Short‐term responses of small mammals to timber harvest in the United States Central Hardwood Forest Region
1465	no publication-based meta-analysis	2013	C Bernes, SR Carpenter…	What is the influence on water quality in temperate eutrophic lakes of a reduction of planktivorous and benthivorous fish? A systematic review protocol
1466	no publication-based meta-analysis	2013	EG Brockerhoff, H Jactel, JA Parrotta…	Role of eucalypt and other planted forests in biodiversity conservation and the provision of biodiversity-related ecosystem services
1467	not ecological	2013	DG Moon, JJ Lee, JK Lee, JM Koim…	A Structural Relationship between the Related Variables of Adolescences Suicidal Ideation
1468	based on raw data	2013	MM Mayfield, JM Dwyer, L Chalmandrier…	Differences in forest plant functional trait distributions across land‐use and productivity gradients
1469	no publication-based meta-analysis	2013	M Tälle	Management of semi-natural grassland vegetation: long-term effects of grazing, mowing and different mowing techniques
1470	Theory article	2013	PS Curtis, K Mengersen, MJ Lajeunesse…	Extraction and critical appraisal of data
1471	different effect size	2013	FJ Colón-González, C Fezzi, IR Lake…	The effects of weather and climate change on dengue
1472	no publication-based meta-analysis	2013	C Bernes, KA Bråthen…	What are the impacts of reindeer/caribou (Rangifer tarandus L.) on arctic and alpine vegetation? A systematic review protocol
1473	no publication-based meta-analysis	2013	C Bonell, F Jamal, A Harden, H Wells, W Parry…	Protocol
1474	Theory article	2013	HR Rothstein, CJ Lortie, GB Stewart…	Quality standards for research syntheses
1475	different effect size	2013	PD Roberts, H Diaz-Soltero…	What is the evidence that invasive species are a significant contributor to the decline or loss of threatened species? A systematic review map
1476	no access to publication	2013	V Kainiemi, J Arvidsson, T Kätterer	Soil respiration response to three tillage treatments at three sites in Sweden
1477	not ecological	2013	Y Wang, CJ Lammi-Keefe…	Impact of low-density lipoprotein cholesterol on cardiovascular outcomes in people with type 2 diabetes: a meta-analysis of prospective cohort studies
1478	not ecological	2013	P Padey, R Girard, D Le Boulch…	From LCAs to simplified models: a generic methodology applied to wind power electricity
1479	not ecological	2013	D Józefiak, A Sip	Bacteriocins In Poultry Nutrition–A Review/Bakteriocyny w żywieniu drobiu–artykuł przeglądowy
1480	Theory article	2013	T Greco, A Zangrillo, G Biondi-Zoccai…	Meta-analysis: pitfalls and hints
1481	not ecological	2013	LLM Welling, L Persola, JR Wheatley…	Competition and men's face preferences
1482	no publication-based meta-analysis	2013	J Blas, S Cabezas, J Figuerola, L López…	Carotenoids and skin coloration in a social raptor
1483	no publication-based meta-analysis	2013	LA Freed, RL Cann	Females lead population collapse of the endangered Hawaii creeper
1484	different effect size	2013	F Menten, B Chèze, L Patouillard, F Bouvart	A review of LCA greenhouse gas emissions results for advanced biofuels: the use of meta-regression analysis
1485	different effect size	2013	MA Delmas, M Fischlein, OI Asensio	Information strategies and energy conservation behavior: A meta-analysis of experimental studies from 1975 to 2012
1486	not ecological	2013	Y Laurans, N Pascal, T Binet, L Brander, E Clua…	Economic valuation of ecosystem services from coral reefs in the South Pacific: taking stock of recent experience
1487	no publication-based meta-analysis	2013	VN Hoang, TT Nguyen	Analysis of environmental efficiency variations: A nutrient balance approach
1488	not ecological	2013	C Samii, M Lisiecki, P Kulkarni…	Protocol: Effects of Payment for Environmental Services and Decentralized Forest Management on Deforestation and Poverty in Low and Middle Income …
1489	no publication-based meta-analysis	2013	C Isaksson, I Sepil, V Baramidze…	Explaining variance of avian malaria infection in the wild: the importance of host density, habitat, individual life-history and oxidative stress
1490	not ecological	2013	ВГ Петросова	Изменение уровней адипонектина и цитокинов у больных метаболическим синдромом на фоне гипотензивной монотерапии телмисартаном и …
1491	based on raw data	2013	R Scherer, F Schaarschmidt, S Prescher…	Simultaneous confidence intervals for comparing biodiversity indices estimated from overdispersed count data
1492	not ecological	2013	G Kariv, M Paul, V Shani…	Benchmarking inappropriate empirical antibiotic treatment
1493	duplicate	2013	M Sciberras, SR Jenkins…	Evaluating the biological effectiveness of fully and partially protected marine areas
1494	different effect size	2013	S Van Asselen, PH Verburg, JE Vermaat, JH Janse	Drivers of wetland conversion: a global meta-analysis
1495	not ecological	2013	M Vithanage, V Gunarathne, T Bandara	Mini-Review on Influence of Biochar for Sustainable Agriculture
1496	not ecological	2013	H Hanberger, C Edlund, M Furebring…	Rational use of aminoglycosides—review and recommendations by the Swedish Reference Group for Antibiotics (SRGA)
1497	not ecological	2013	LE Miller, AC Ouwehand	Probiotic supplementation decreases intestinal transit time: meta-analysis of randomized controlled trials
1498	not ecological	2013	T Kätterer, HKG Börjesson…	Carbon sequestration in cropland–management strategies evaluated in long-term field experiments in northern Europe
1499	not ecological	2012	Donegan, S; Williamson, P; D'Alessandro, U; Smith, CT	Assessing the consistency assumption by exploring treatment by covariate interactions in mixed treatment comparison meta-analysis: individual patient-level covariates versus aggregate trial-level covariates
1500	not ecological	2012	Hedlund-de Witt, A	Exploring worldviews and their relationships to sustainable lifestyles: Towards a new conceptual and methodological approach
1501	not ecological	2012	Wang, W; Fan, Y; Xiong, G; Wu, J	Nitrate in drinking water and bladder cancer: A meta-analysis
1502		2012	McMullen, LE; Lytle, DA	Quantifying invertebrate resistance to floods: a global-scale meta-analysis
1503	no publication-based meta-analysis	2012	Trindade, S; Sousa, A; Gordo, I	ANTIBIOTIC RESISTANCE AND STRESS IN THE LIGHT OF FISHER'S MODEL
1504		2012	Clewley, GD; Eschen, R; Shaw, RH; Wright, DJ	The effectiveness of classical biological control of invasive plants
1505	based on raw data	2012	Sridhar, H; Srinivasan, U; Askins, RA; Canales-Delgadillo, JC; Chen, CC; Ewert, DN; Gale, GA; Goodale, E; Gram, WK; Hart, PJ; Hobson, KA; Hutto, RL; Kotagama, SW; Knowlton, JL; Lee, TM; Munn, CA; Nimnuan, S; Nizam, BZ; Peron, G; Robin, VV; Rodewald, AD; Rodewald, PG; Thomson, RL; Trivedi, P; Van Wilgenburg, SL; Shanker, K	Positive Relationships between Association Strength and Phenotypic Similarity Characterize the Assembly of Mixed-Species Bird Flocks Worldwide
1506	re-analysis	2012	Barber, NA; Wouk, J	Winter predation by insectivorous birds and consequences for arthropods and plants in summer
1507	based on raw data	2012	Vasilakopoulos, P; O'Neill, FG; Marshall, CT	Differential impacts of exploitation rate and juvenile exploitation on NE Atlantic fish stock dynamics over the past half century
1508	based on raw data	2012	Ruppert, JC; Holm, A; Miehe, S; Muldavin, E; Snyman, HA; Wesche, K; Linstadter, A	Meta-analysis of ANPP and rain-use efficiency confirms indicative value for degradation and supports non-linear response along precipitation gradients in drylands
1509	not ecological	2012	Yang, LH; Wu, JG	Knowledge-driven institutional change: An empirical study on combating desertification in northern china from 1949 to 2004
1510	no publication-based meta-analysis	2012	Tanferna, A; Lopez-Jimenez, L; Blas, J; Hiraldo, F; Sergio, F	Different Location Sampling Frequencies by Satellite Tags Yield Different Estimates of Migration Performance: Pooling Data Requires a Common Protocol
1511		2012	Mcnair, A; Lim, JN; Nakagawa, S	The fitness consequences of environmental sex reversal in fish: a quantitative review
1512	not ecological	2012	Matjasko, JL; Vivolo-Kantor, AM; Massetti, GM; Holland, KM; Holt, MK; Dela Cruz, J	A systematic meta-review of evaluations of youth violence prevention programs: Common and divergent findings from 25 years of meta-analyses and systematic reviews
1513	not ecological	2012	Kawada, T	Ecological and individual association: difficulty for adjusting ethnic difference of adiponectin in meta-analysis
1514	not ecological	2012	Kuo, SM	Ecological and individual association: difficulty for adjusting ethnic difference of adiponectin in meta-analysis Response
1515	different effect size	2012	Lemoine, NP; Burkepile, DE	Temperature-induced mismatches between consumption and metabolism reduce consumer fitness
1516	no publication-based meta-analysis	2012	Schubert, BA; Jahren, AH	The effect of atmospheric CO2 concentration on carbon isotope fractionation in C-3 land plants
1517	no publication-based meta-analysis	2012	Tammaru, T; Teder, T	Why is body size more variable in stressful conditions: an analysis of a potential proximate mechanism
1518	not ecological	2012	Niederkrotenthaler, T; Fu, KW; Yip, PSF; Fong, DYT; Stack, S; Cheng, QJ; Pirkis, J	Changes in suicide rates following media reports on celebrity suicide: a meta-analysis
1519	different effect size	2012	Eycott, AE; Stewart, GB; Buyung-Ali, LM; Bowler, DE; Watts, K; Pullin, AS	A meta-analysis on the impact of different matrix structures on species movement rates
1520	based on raw data	2012	Cumming, GS; Cornelis, D	Quantitative comparison and selection of home range metrics for telemetry data
1521	no publication-based meta-analysis	2012	Yi, AX; Leung, KMY; Lam, MHW; Lee, JS; Giesy, JP	Review of measured concentrations of triphenyltin compounds in marine ecosystems and meta-analysis of their risks to humans and the environment
1522	based on raw data	2012	Saha, S; Kuehne, C; Kohnle, U; Brang, P; Ehring, A; Geisel, J; Leder, B; Muth, M; Petersen, R; Peter, J; Ruhm, W; Bauhus, J	Growth and quality of young oaks (Quercus robur and Quercus petraea) grown in cluster plantings in central Europe: A weighted meta-analysis
1523	no publication-based meta-analysis	2012	Srinivasan, V; Lambin, EF; Gorelick, SM; Thompson, BH; Rozelle, S	The nature and causes of the global water crisis: Syndromes from a meta-analysis of coupled human-water studies
1524	based on raw data	2012	Conord, C; Gurevitch, J; Fady, B	Large-scale longitudinal gradients of genetic diversity: a meta-analysis across six phyla in the Mediterranean basin
1525	no publication-based meta-analysis	2012	Hutchings, JA; Butchart, SHM; Collen, B; Schwartz, MK; Waples, RS	Red flags: correlates of impaired species recovery
1526	no publication-based meta-analysis	2012	Anderson, BJ; Chiarucci, A; Williamson, M	How differences in plant abundance measures produce different species-abundance distributions
1527		2012	Johnson, SN; Clark, KE; Hartley, SE; Jones, TH; McKenzie, SW; Koricheva, J	Aboveground-belowground herbivore interactions: a meta-analysis
1528	different effect size	2012	Siefert, A; Ravenscroft, C; Althoff, D; Alvarez-Yepiz, JC; Carter, BE; Glennon, KL; Heberling, JM; Jo, IS; Pontes, A; Sauer, A; Willis, A; Fridley, JD	Scale dependence of vegetation-environment relationships: a meta-analysis of multivariate data
1529		2012	Hagen, EM; McCluney, KE; Wyant, KA; Soykan, CU; Keller, AC; Luttermoser, KC; Holmes, EJ; Moore, JC; Sabo, JL	A meta-analysis of the effects of detritus on primary producers and consumers in marine, freshwater, and terrestrial ecosystems
1530		2012	Aslan, CE; Zavaleta, ES; Croll, D; Tershy, B	Effects of Native and Non-Native Vertebrate Mutualists on Plants
1531	different effect size	2012	Rypel, AL	Meta-analysis of growth rates for a circumpolar fish, the northern pike ( Esox lucius), with emphasis on effects of continent, climate and latitude
1532	not ecological	2012	Sajedi, SA; Abdollahi, F	Geomagnetic disturbances may be environmental risk factor for multiple sclerosis: an ecological study of 111 locations in 24 countries
1533	different effect size	2012	Crowder, DW; Northfield, TD; Gomulkiewicz, R; Snyder, WE	Conserving and promoting evenness: organic farming and fire-based wildland management as case studies
1534	no publication-based meta-analysis	2012	McCabe, DJ; Hayes-Pontius, EM; Canepa, A; Berry, KS; Levine, BC	Measuring standardized effect size improves interpretation of biomonitoring studies and facilitates meta-analysis
1535	different effect size	2012	Lopez-Medellin, X; Ezcurra, E	The productivity of mangroves in northwestern Mexico: a meta-analysis of current data
1536	not ecological	2012	Bots, ML; Taylor, AJ; Kastelein, JJP; Peters, SAE; den Ruijter, HM; Tegeler, CH; Baldassarre, D; Stein, JH; O'Leary, DH; Revkin, JH; Grobbee, DE	Rate of change in carotid intima-media thickness and vascular events: meta-analyses can not solve all the issues. A point of view
1537	no publication-based meta-analysis	2012	Kennedy, PG; Matheny, PB; Ryberg, KM; Henkel, TW; Uehling, JK; Smith, ME	Scaling up: examining the macroecology of ectomycorrhizal fungi
1538	not ecological	2012	Nickson, C; Mason, KE; English, DR; Kavanagh, AM	Mammographic Screening and Breast Cancer Mortality: A Case-Control Study and Meta-analysis
1539	no publication-based meta-analysis	2012	Perez-Heydrich, C; Jackson, K; Wendland, LD; Brown, MB	GOPHER TORTOISE HATCHLING SURVIVAL: FIELD STUDY AND META-ANALYSIS
1540	not ecological	2012	Healy, EF; Walsh, CA; Cotter, AM; Walsh, SR	Suprapubic Compared With Transurethral Bladder Catheterization for Gynecologic Surgery A Systematic Review and Meta-Analysis
1541	Theory article	2012	Nakagawa, S; Poulin, R	Meta-analytic insights into evolutionary ecology: an introduction and synthesis
1542	re-analysis	2012	Kingsolver, JG; Diamond, SE; Siepielski, AM; Carlson, SM	Synthetic analyses of phenotypic selection in natural populations: lessons, limitations and future directions
1543	Theory article	2012	Cadotte, MW; Mehrkens, LR; Menge, DNL	Gauging the impact of meta-analysis on ecology
1544	no publication-based meta-analysis	2012	Poulin, R; Forbes, MR	Meta-analysis and research on host-parasite interactions: past and future
1545	re-analysis	2012	Castellanos, MC; Verdu, M	Meta-analysis of meta-analyses in plant evolutionary ecology
1546	no publication-based meta-analysis	2012	Majolo, B; Aureli, F; Schino, G	Meta-analysis and animal social behaviour
1547		2012	Garamszegi, LZ; Marko, G; Herczeg, G	A meta-analysis of correlated behaviours with implications for behavioural syndromes: mean effect size, publication bias, phylogenetic effects and the role of mediator variables
1548	re-analysis	2012	Cote, IM; Reynolds, JD	Meta-analysis at the intersection of evolutionary ecology and conservation
1549	Theory article	2012	Nakagawa, S; Santos, ESA	Methodological issues and advances in biological meta-analysis
1550	based on raw data	2012	Melnychuk, MC; Essington, TE; Branch, TA; Heppell, SS; Jensen, OP; Link, JS; Martell, SJD; Parma, AM; Pope, JG; Smith, ADM	Can catch share fisheries better track management targets?
1551	different effect size	2012	Kendal, D; Williams, NSG; Williams, KJH	A cultivated environment: Exploring the global distribution of plants in gardens, parks and streetscapes
1552	no publication-based meta-analysis	2012	Hoffman, TS; O'Riain, MJ	Troop Size and Human-Modified Habitat Affect the Ranging Patterns of a Chacma Baboon Population in the Cape Peninsula, South Africa
1553	different effect size	2012	Dimitriou, PD; Apostolaki, ET; Papageorgiou, N; Reizopoulou, S; Simboura, N; Arvanitidis, C; Karakassis, I	Meta-analysis of a large data set with Water Framework Directive indicators and calibration of a Benthic Quality Index at the family level
1554	no publication-based meta-analysis	2012	Hegland, SJ; Totland, O	Interactions for pollinator visitation and their consequences for reproduction in a plant community
1555	different effect size	2012	Cleland, EE; Allen, JM; Crimmins, TM; Dunne, JA; Pau, S; Travers, SE; Zavaleta, ES; Wolkovich, EM	Phenological tracking enables positive species responses to climate change
1556	no publication-based meta-analysis	2012	Mao, Z; Saint-Andre, L; Genet, M; Mine, FX; Jourdan, C; Rey, H; Courbaud, B; Stokes, A	Engineering ecological protection against landslides in diverse mountain forests: Choosing cohesion models
1557		2012	Eklof, JS; Alsterberg, C; Havenhand, JN; Sundback, K; Wood, HL; Gamfeldt, L	Experimental climate change weakens the insurance effect of biodiversity
1558		2012	Clark, JA; Covey, KR	Tree species richness and the logging of natural forests: A meta-analysis
1559	different effect size	2012	Campione, NE; Evans, DC	A universal scaling relationship between body mass and proximal limb bone dimensions in quadrupedal terrestrial tetrapods
1560		2012	Fontaine, JB; Kennedy, PL	Meta-analysis of avian and small-mammal response to fire severity and fire surrogate treatments in U.S. fire-prone forests
1561		2012	Montero-Castano, A; Vila, M	Impact of landscape alteration and invasions on pollinators: a meta-analysis
1562	no publication-based meta-analysis	2012	Kozlov, MV; Vorobeichik, EL	Impact of point polluters on terrestrial ecosystems: Presentation of results in publications
1563	not ecological	2012	Spallek, L; Krille, L; Reiners, C; Schneider, R; Yamashita, S; Zeeb, H	Adverse effects of iodine thyroid blocking: a systematic review
1564	no publication-based meta-analysis	2012	Wong, SD; Rawls, JF	Intestinal microbiota composition in fishes is influenced by host ecology and environment
1565	based on raw data	2012	Sullam, KE; Essinger, SD; Lozupone, CA; O'Connor, MP; Rosen, GL; Knight, R; Kilham, SS; Russell, JA	Environmental and ecological factors that shape the gut bacterial communities of fish: a meta-analysis
1566	no publication-based meta-analysis	2012	Yesson, C; Taylor, ML; Tittensor, DP; Davies, AJ; Guinotte, J; Baco, A; Black, J; Hall-Spencer, JM; Rogers, AD	Global habitat suitability of cold-water octocorals
1567	re-analysis	2012	Curtis, PS; Queenborough, SA	Raising the standards for ecological meta-analyses
1568	based on raw data	2012	Limpens, J; Granath, G; Aerts, R; Heijmans, MMPD; Sheppard, LJ; Bragazza, L; Williams, BL; Rydin, H; Bubier, J; Moore, T; Rochefort, L; Mitchell, EAD; Buttler, A; van den Berg, LJL; Gunnarsson, U; Francez, AJ; Gerdol, R; Thormann, M; Grosvernier, P; Wiedermann, MM; Nilsson, MB; Hoosbeek, MR; Bayley, S; Nordbakken, JF; Paulissen, MPCP; Hotes, S; Breeuwer, A; Ilomets, M; Tomassen, HBM; Leith, I; Xu…	Glasshouse vs field experiments: do they yield ecologically similar results for assessing N impacts on peat mosses?
1569	based on raw data	2012	Soininen, J; Passy, S; Hillebrand, H	The relationship between species richness and evenness: a meta-analysis of studies across aquatic ecosystems
1570		2012	Rifkin, JL; Nunn, CL; Garamszegi, LZ	Do Animals Living in Larger Groups Experience Greater Parasitism? A Meta-Analysis
1571		2012	Zhang, LX; Lu, X	Amphibians live longer at higher altitudes but not at higher latitudes
1572	no publication-based meta-analysis	2012	Ulrich, W; Zalewski, M; Uvarov, AV	Spatial distribution and species co-occurrence in soil invertebrate and plant communities on northern taiga islands
1573		2012	van der Heide, T; Govers, LL; de Fouw, J; Olff, H; van der Geest, M; van Katwijk, MM; Piersma, T; van de Koppel, J; Silliman, BR; Smolders, AJP; van Gils, JA	A Three-Stage Symbiosis Forms the Foundation of Seagrass Ecosystems
1574	no publication-based meta-analysis	2012	Seguin, A; Forstmeier, W	No Band Color Effects on Male Courtship Rate or Body Mass in the Zebra Finch: Four Experiments and a Meta-Analysis
1575	different effect size	2012	Svensson, JR; Lindegarth, M; Jonsson, PR; Pavia, H	Disturbance-diversity models: what do they really predict and how are they tested?
1576	no publication-based meta-analysis	2012	Londono, LM; Johnston, RJ	Enhancing the reliability of benefit transfer over heterogeneous sites: A meta-analysis of international coral reef values
1577	not ecological	2012	Ren, JS; Kamangar, F; Forman, D; Islami, F	Pickled Food and Risk of Gastric Cancer-a Systematic Review and Meta-analysis of English and Chinese Literature
1578		2012	Hasselquist, D; Nilsson, JA	Physiological mechanisms mediating costs of immune responses: what can we learn from studies of birds?
1579		2012	Holmgren, M; Gomez-Aparicio, L; Quero, JL; Valladares, F	Non-linear effects of drought under shade: reconciling physiological and ecological models in plant communities
1580	no publication-based meta-analysis	2012	Francis, RA	Positioning urban rivers within urban ecology
1581	no publication-based meta-analysis	2012	Jansen, JP	Network meta-analysis of individual and aggregate level data
1582	re-analysis	2012	Chamberlain, SA; Hovick, SM; Dibble, CJ; Rasmussen, NL; Van Allen, BG; Maitner, BS; Ahern, JR; Bell-Dereske, LP; Roy, CL; Meza-Lopez, M; Carrillo, J; Siemann, E; Lajeunesse, MJ; Whitney, KD	Does phylogeny matter? Assessing the impact of phylogenetic information in ecological meta-analysis
1583	no publication-based meta-analysis	2012	Adriaenssens, B; van Damme, R; Seebacher, F; Wilson, RS	Sex cells in changing environments: can organisms adjust the physiological function of gametes to different temperatures?
1584	no publication-based meta-analysis	2012	Nunn, CL	Primate Disease Ecology in Comparative and Theoretical Perspective
1585	no publication-based meta-analysis	2012	Kemp, PS; Worthington, TA; Langford, TEL; Tree, ARJ; Gaywood, MJ	Qualitative and quantitative effects of reintroduced beavers on stream fish
1586	different effect size	2012	Verdu, M; Gomez-Aparicio, L; Valiente-Banuet, A	Phylogenetic relatedness as a tool in restoration ecology: a meta-analysis
1587	different effect size	2012	Cristescu, RH; Frere, C; Banks, PB	A review of fauna in mine rehabilitation in Australia: Current state and future directions
1588	different effect size	2012	Vergutz, L; Manzoni, S; Porporato, A; Novais, RF; Jackson, RB	Global resorption efficiencies and concentrations of carbon and nutrients in leaves of terrestrial plants
1589	different effect size	2012	van Vliet, N; Mertz, O; Heinimann, A; Langanke, T; Pascual, U; Schmook, B; Adams, C; Schmidt-Vogt, D; Messerli, P; Leisz, S; Castella, JC; Jorgensen, L; Birch-Thomsen, T; Hett, C; Bruun, TB; Ickowitz, A; Vu, KC; Yasuyuki, K; Fox, J; Padoch, C; Dressler, W; Ziegler, AD	Trends, drivers and impacts of changes in swidden cultivation in tropical forest-agriculture frontiers: A global assessment
1590	no publication-based meta-analysis	2012	Unterseher, M; Petzold, A; Schnittler, M	Xerotolerant foliar endophytic fungi of Populus euphratica from the Tarim River basin, Central China are conspecific to endophytic ITS phylotypes of Populus tremula from temperate Europe
1591		2012	Wang, QK; Zhong, MC; Wang, SL	A meta-analysis on the response of microbial biomass, dissolved organic matter, respiration, and N mineralization in mineral soil to fire in forest ecosystems
1592	no publication-based meta-analysis	2012	Sarkinen, T; Pennington, RT; Lavin, M; Simon, MF; Hughes, CE	Evolutionary islands in the Andes: persistence and isolation explain high endemism in Andean dry tropical forests
1593	no publication-based meta-analysis	2012	Parent, B; Tardieu, F	Temperature responses of developmental processes have not been affected by breeding in different ecological areas for 17 crop species
1594	different effect size	2012	Bartlett, MK; Scoffoni, C; Sack, L	The determinants of leaf turgor loss point and prediction of drought tolerance of species and biomes: a global meta-analysis
1595	no weighting neccessary	2012	Wood, KA; Stillman, RA; Clarke, RT; Daunt, F; O'Hare, MT	The impact of waterfowl herbivory on plant standing crop: a meta-analysis
1596	different effect size	2012	Veresoglou, SD; Rillig, MC	Suppression of fungal and nematode plant pathogens through arbuscular mycorrhizal fungi
1597	not ecological	2012	Dolan, SL; Heath, GA	Life Cycle Greenhouse Gas Emissions of Utility-Scale Wind Power
1598	not ecological	2012	Hsu, DD; O'Donoughue, P; Fthenakis, V; Heath, GA; Kim, HC; Sawyer, P; Choi, JK; Turney, DE	Life Cycle Greenhouse Gas Emissions of Crystalline Silicon Photovoltaic Electricity Generation
1599	not ecological	2012	Padey, P; Blanc, I; Le Boulch, D; Zhao, XS	A Simplified Life Cycle Approach for Assessing Greenhouse Gas Emissions of Wind Electricity
1600	not ecological	2012	Price, L; Kendall, A	Wind Power as a Case Study
1601	not ecological	2012	Schreiber, A; Zapp, P; Marx, J	Meta-Analysis of Life Cycle Assessment Studies on Electricity Generation with Carbon Capture and Storage
1602	not ecological	2012	Warner, ES; Heath, GA	Life Cycle Greenhouse Gas Emissions of Nuclear Electricity Generation
1603	not ecological	2012	Weiss, M; Haufe, J; Carus, M; Brandao, M; Bringezu, S; Hermann, B; Patel, MK	A Review of the Environmental Impacts of Biobased Materials
1604	not ecological	2012	Whitaker, M; Heath, GA; O'Donoughue, P; Vorum, M	Life Cycle Greenhouse Gas Emissions of Coal-Fired Electricity Generation
1605	not ecological	2012	Zamagni, A; Masoni, P; Buttol, P; Raggi, A; Buonamici, R	Finding Life Cycle Assessment Research Direction with the Aid of Meta-Analysis
1606	Theory article	2012	Zumsteg, JM; Cooper, JS; Noon, MS	Systematic Review Checklist
1607	different effect size	2012	Gonzalez-Bergonzoni, I; Meerhoff, M; Davidson, TA; Teixeira-de Mello, F; Baattrup-Pedersen, A; Jeppesen, E	Meta-analysis Shows a Consistent and Strong Latitudinal Pattern in Fish Omnivory Across Ecosystems
1608	no publication-based meta-analysis	2012	Remes, V; Matysiokova, B; Cockburn, A	Nest predation in New Zealand songbirds: Exotic predators, introduced prey and long-term changes in predation risk
1609	not ecological	2012	Ford, JS; Pelletier, NL; Ziegler, F; Scholz, AJ; Tyedmers, PH; Sonesson, U; Kruse, SA; Silverman, H	Proposed Local Ecological Impact Categories and Indicators for Life Cycle Assessment of Aquaculture A Salmon Aquaculture Case Study
1610	not ecological	2012	Xun, PC; He, K	Fish Consumption and Incidence of Diabetes Meta-analysis of data from 438,000 individuals in 12 independent prospective cohorts with an average 11-year follow-up
1611		2012	Fule, PZ; Crouse, JE; Roccaforte, JP; Kalies, EL	Do thinning and/or burning treatments in western USA ponderosa or Jeffrey pine-dominated forests help restore natural fire behavior?
1612	no publication-based meta-analysis	2012	Rutz, C	Brood sex ratio varies with diet composition in a generalist raptor
1613	not ecological	2012	Hwang, CC; Ling, FQ; Andersen, GL; LeChevallier, MW; Liu, WT	Evaluation of Methods for the Extraction of DNA from Drinking Water Distribution System Biofilms
1614	different effect size	2012	Pardo, I; Gomez-Rodriguez, C; Wasson, JG; Owen, R; van de Bund, W; Kelly, M; Bennett, C; Birk, S; Buffagni, A; Erba, S; Mengin, N; Murray-Bligh, J; Ofenboeck, G	The European reference condition concept: A scientific and technical approach to identify minimally-impacted river ecosystems
1615	different effect size	2012	Moreno-Opo, R; Fernandez-Olalla, M; Margalida, A; Arredondo, A; Guil, F	Effect of Methodological and Ecological Approaches on Heterogeneity of Nest-Site Selection of a Long-Lived Vulture
1616	no publication-based meta-analysis	2012	Douma, JC; de Haan, MWA; Aerts, R; Witte, JPM; van Bodegom, PM	Succession-induced trait shifts across a wide range of NW European ecosystems are driven by light and modulated by initial abiotic conditions
1617	based on raw data	2012	Woodcock, BA; Bullock, JM; Mortimer, SR; Pywell, RF	Limiting factors in the restoration of UK grassland beetle assemblages
1618	no publication-based meta-analysis	2012	Jensen, OP; Branch, TA; Hilborn, R	Marine fisheries as ecological experiments
1619	Theory article	2012	Fletcher, D; Dixon, PM	Modelling data from different sites, times or studies: weighted vs. unweighted regression
1620	Theory article	2012	Fortier-Brochu, E; Beaulieu-Bonneau, S; Ivers, H; Morin, CM	Insomnia and daytime cognitive performance: A meta-analysis
1621	no publication-based meta-analysis	2012	Kornis, MS; Mercado-Silva, N; Vander Zanden, MJ	Twenty years of invasion: a review of round goby Neogobius melanostomus biology, spread and ecological implications
1622	no publication-based meta-analysis	2012	Dawson, MN	Parallel phylogeographic structure in ecologically similar sympatric sister taxa
1623	Theory article	2012	Barto, EK; Rillig, MC	Dissemination biases in ecology: effect sizes matter more than quality
1624	different effect size	2012	Gotzenberger, L; de Bello, F; Brathen, KA; Davison, J; Dubuis, A; Guisan, A; Leps, J; Lindborg, R; Moora, M; Partel, M; Pellissier, L; Pottier, J; Vittoz, P; Zobel, K; Zobel, M	Ecological assembly rules in plant communities-approaches, patterns and prospects
1625	no publication-based meta-analysis	2012	Solymos, P; Lele, SR	Global pattern and local variation in species-area relationships
1626	different effect size	2012	Doi, H; Takahara, T; Tanaka, K	Trophic Position and Metabolic Rate Predict the Long-Term Decay Process of Radioactive Cesium in Fish: A Meta-Analysis
1627	different effect size	2012	Eaton, S; Ellis, CJ	Local experimental growth rates respond to macroclimate for the lichen epiphyte Lobaria pulmonaria
1628	based on raw data	2012	Marshall, DJ; Krug, PJ; Kupriyanova, EK; Byrne, M; Emlet, RB	The Biogeography of Marine Invertebrate Life Histories
1629	different effect size	2012	Hausch, SJ; Melnychuk, MC	Residualization of Hatchery Steelhead: A Meta-Analysis of Hatchery Practices
1630	different effect size	2012	Forster, D; Behnke, A; Stoeck, T	Meta-analyses of environmental sequence data identify anoxia and salinity as parameters shaping ciliate communities
1631		2012	Sankey, JB; Germino, MJ; Sankey, TT; Hoover, AN	Fire effects on the spatial patterning of soil properties in sagebrush steppe, USA: a meta-analysis
1632	not ecological	2012	Tong, J; Qin, LQ; Cao, Y; Li, JX; Zhang, J; Nie, JH; An, Y	ENVIRONMENTAL RADON EXPOSURE AND CHILDHOOD LEUKEMIA
1633	not ecological	2012	Martyr, A; Clare, L	Executive Function and Activities of Daily Living in Alzheimer's Disease: A Correlational Meta-Analysis
1634	no publication-based meta-analysis	2012	Pautasso, M	Observed impacts of climate change on terrestrial birds in Europe: an overview
1635		2012	Zhang, S; Zhang, YX; Ma, KM	The ecological effects of the ant-hemipteran mutualism: A meta-analysis
1636	not ecological	2012	Poitras, J	Meta-analysis of the impact of the research setting on conflict studies
1637	no publication-based meta-analysis	2012	Narscius, A; Olenin, S; Zaiko, A; Minchin, D	Biological invasion impact assessment system: From idea to implementation
1638		2012	Moreno-Mateos, D; Power, ME; Comin, FA; Yockteng, R	Structural and Functional Loss in Restored Wetland Ecosystems
1639	no publication-based meta-analysis	2012	Schmitz, OJ	Restoration of Ailing Wetlands
1640	based on raw data	2012	Russell, JA	The ants (Hymenoptera: Formicidae) are unique and enigmatic hosts of prevalent Wolbachia (Alphaproteobacteria) symbionts
1641	no publication-based meta-analysis	2012	Guldemond, RAR; Grainger, MJ; Trimble, MJ	Where is the Evidence for Assessing Evidence-Based Restoration? Comments on Ntshotsho et al. (2010)
1642	based on raw data	2012	Tablado, Z; Revilla, E; Palomares, F	Dying like rabbits: general determinants of spatio-temporal variability in survival
1643	re-analysis	2012	Sekar, S	A meta-analysis of the traits affecting dispersal ability in butterflies: can wingspan be used as a proxy?
1644		2012	Parr, CL; Gibb, H	The discovery-dominance trade-off is the exception, rather than the rule
1645	based on raw data	2012	Guisado, DD; Cole, RG; Davidson, RJ; Freeman, DJ; Kelly, S; Macdiarmid, A; Pande, A; Stewart, R; Struthers, C; Bell, JJ; Gardner, JPA	Comparison of methodologies to quantify the effects of age and area of marine reserves on the density and size of targeted species
1646	different effect size	2012	Ibanez-Alamo, JD; Sanllorente, O; Soler, M	The impact of researcher disturbance on nest predation rates: a meta-analysis
1647	not ecological	2012	McDonald, D; Clemente, JC; Kuczynski, J; Rideout, JR; Stombaugh, J; Wendel, D; Wilke, A; Huse, S; Hufnagle, J; Meyer, F; Knight, R; Caporaso, JG	The Biological Observation Matrix (BIOM) format or: how I learned to stop worrying and love the ome-ome
1648		2012	B Castagneyrol, H Jactel	Unraveling plant–animal diversity relationships: a meta‐regression analysis
1649		2012	KL Hector, S Nakagawa	Quantitative analysis of compensatory and catch‐up growth in diverse taxa
1650	duplicate	2012	LZ Garamszegi, G Markó, G Herczeg	A meta-analysis of correlated behaviours with implications for behavioural syndromes: mean effect size, publication bias, phylogenetic effects and the role of …
1651	different effect size	2012	F Keck, F Lepori	Can we predict nutrient limitation in streams and rivers?
1652	not ecological	2012	LM Brander, AJ Wagtendonk, SS Hussain, A McVittie…	Ecosystem service values for mangroves in Southeast Asia: A meta-analysis and value transfer application
1653	different effect size	2012	ESA Santos, S Nakagawa	The costs of parental care: a meta‐analysis of the trade‐off between parental effort and survival in birds
1654	Theory article	2012	PS Curtis, SA Queenborough	Raising the standards for ecological meta‐analyses
1655	no publication-based meta-analysis	2012	R Poulin, MR Forbes	Meta-analysis and research on host–parasite interactions: past and future
1656	Theory article	2012	A Philibert, C Loyce, D Makowski	Assessment of the quality of meta-analysis in agronomy
1657	based on raw data	2012	B Castagneyrol, L Lagache, B Giffard, A Kremer…	Genetic diversity increases insect herbivory on oak saplings
1658	no publication-based meta-analysis	2012	MD Jennions, AT Kahn, CD Kelly, H Kokko	Meta-analysis and sexual selection: past studies and future possibilities
1659		2012	C Hartway, LS Mills	A Meta‐Analysis of the Effects of Common Management Actions on the Nest Success of North American Birds
1660	not ecological	2012	J Guthman	Opening up the black box of the body in geographical obesity research: Toward a critical political ecology of fat
1661	not ecological	2012	M Brandao, G Heath, J Cooper	What Can Meta‐Analyses Tell Us About the Reliability of Life Cycle Assessment for Decision Support?
1662		2012	T Horváthová, S Nakagawa, T Uller	Strategic female reproductive investment in response to male attractiveness in birds
1663	duplicate	2012	F Schlyter	Semiochemical diversity in practice: Antiattractant semiochemicals reduce bark beetle attacks on standing trees—a first meta-analysis
1664	not ecological	2012	GA Heath, MK Mann	Background and reflections on the life cycle assessment harmonization project
1665		2012	IR Cleasby, S Nakagawa	The influence of male age on within‐pair and extra‐pair paternity in passerines
1666	no publication-based meta-analysis	2012	R Del Moral, DM Wood	Vegetation development on permanently established grids, Mount St. Helens (1986–2010)
1667	no publication-based meta-analysis	2012	BM Fernandez-Going, BL Anacker, SP Harrison	Temporal variability in California grasslands: soil type and species functional traits mediate response to precipitation
1668	different effect size	2012	F Bal, JM Vleugel	Improving environmental assessment: methodological considerations and practical solutions
1669	not ecological	2012	W Xinxin, C Weiqi	Application and Prospect of Benefit Transfer Method in Natural Environment Evaluation [J]
1670		2012	B Majolo, J Lehmann…	Fitness‐related benefits of dominance in primates
1671		2012	A Corrêa, J Gurevitch, MA Martins‐Loução, C Cruz	C allocation to the fungus is not a cost to the plant in ectomycorrhizae
1672	Theory article	2012	RT Williams	Using robust standard errors to combine multiple regression estimates with meta-analysis
1673	no publication-based meta-analysis	2012	PTJ Johnson, JR Rohr, JT Hoverman…	Living fast and dying of infection: host life history drives interspecific variation in infection and disease risk
1674		2012	A Gattinger, A Muller, M Haeni…	Enhanced top soil carbon stocks under organic farming
1675	no publication-based meta-analysis	2012	T Manning, JC Hagar, BC McComb	Thinning of young Douglas-fir forests decreases density of northern flying squirrels in the Oregon Cascades
1676		2012	MK Taylor, SJ Cooke	Meta-analyses of the effects of river flow on fish movement and activity
1677	no access to publication	2012	S Bech-Nielsen	Wild aquatic birds (WABs) are considered as reservoir hosts for Newcastle disease viruses (NDVs) and may act as vectors for transferring these viruses to poultry …
1678	no publication-based meta-analysis	2012	M Winder, SA Berger, A Lewandowska, N Aberle…	Spring phenological responses of marine and freshwater plankton to changing temperature and light conditions
1679	not ecological	2012	S Nakagawa, M Lagisz, KL Hector, HG Spencer	Comparative and meta‐analytic insights into life extension via dietary restriction
1680	no publication-based meta-analysis	2012	EK Bowers, RA Smith…	Sex-biased terminal investment in offspring induced by maternal immune challenge in the house wren (Troglodytes aedon)
1681	different effect size	2012	JS Ford, NL Pelletier, F Ziegler…	Proposed local ecological impact categories and indicators for life cycle assessment of aquaculture
1682		2012	F Schlyter	Semiochemical diversity in practice
1683	no publication-based meta-analysis	2012	RJ Fensham, RJ Fairfax, JM Dwyer	Potential aboveground biomass in drought‐prone forest used for rangeland pastoralism
1684	no publication-based meta-analysis	2012	DA LaPointe, CT Atkinson…	Ecology and conservation biology of avian malaria
1685	no access to publication	2012	C YANG, J XU	Research on Toxic Effects of Formaldehyde to Caenorhabditis elegans
1686	not ecological	2012	O Mikanová, T Šimon, M Javůrek…	Relationships between winter wheat yields and soil carbon under various tillage systems
1687		2012	RA Slatyer, BS Mautz, PRY Backwell…	Estimating genetic benefits of polyandry from experimental studies: a meta‐analysis
1688	different effect size	2012	SE Dalrymple, E Banks, GB Stewart…	A meta-analysis of threatened plant reintroductions from across the globe
1689	no publication-based meta-analysis	2012	J Schad, DKN Dechmann, CC Voigt, S Sommer	Evidence for the 'good genes' model: association of MHC class II DRB alleles with ectoparasitism and reproductive state in the neotropical lesser bulldog bat …
1690		2012	SA Robinson, MJ Lajeunesse…	Sex differences in mercury contamination of birds: testing multiple hypotheses with meta-analysis
1691	no publication-based meta-analysis	2012	G Demas, T Greives, E Chester, S French	The energetics of immunity
1692	different effect size	2012	MJ McLean, PJ Bishop…	Male quality, signal reliability and female choice: assessing the expectations of inter‐sexual selection
1693	different effect size	2012	P KUMAR	Measuring natural capital: accounting of Inland wetland ecosystems from selected states of India
1694	not ecological	2012	P Romero-Lankao, H Qin, K Dickinson	Urban vulnerability to temperature-related hazards: A meta-analysis and meta-knowledge approach
1695	different effect size	2012	JNS Eisenberg, J Trostle, RJD Sorensen…	Toward a systems approach to enteric pathogen transmission: from individual independence to community interdependence
1696	no publication-based meta-analysis	2012	DA Lyons, RC Mant, F Bulleri…	What are the effects of macroalgal blooms on the structure and functioning of marine ecosystems? A systematic review protocol
1697	no publication-based meta-analysis	2012	R Stewart, A Chereni, M Korth, NR Da Silva…	Systematically reviewing environmental evidence to address priorities for sustainable development in Africa
1698	not ecological	2012	L Morata, N Cobos-Trigueros, JA Martínez…	Influence of Multi-Drug Resistance and Appropriate Empirical Therapy on Pseudomonas aeruginosa Bacteremia 30-days Mortality
1699	no publication-based meta-analysis	2012	K Ito, D Hallifax, RS Obach, JB Houston	Dissertation Proposal
1700	no access to publication	2012	L Dev	Timing is important: seasonality of precipitation influences ecosystem properties and response to grazing
1701	no publication-based meta-analysis	2012	C Doutrelant, A Gregoire, A Midamegbe…	Female plumage coloration is sensitive to the cost of reproduction. An experiment in blue tits
1702	no publication-based meta-analysis	2012	TA White, SE Perkins	The ecoimmunology of invasive species
1703	not ecological	2012	SY Na, SJ Myung	Obesity and colorectal cancer
1704	not ecological	2012	M Dolejska, E Brhelova, H Dobiasova…	Dissemination of IncFIIK-type plasmids in multiresistant CTX-M-15-producing Enterobacteriaceae isolates from children in hospital paediatric oncology wards
1705	not ecological	2012	DJ Kim	Obesity and gastrointestinal cancer-related factor
1706	based on raw data	2012	R Agudo, M Carrete, M Alcaide, C Rico…	Genetic diversity at neutral and adaptive loci determines individual fitness in a long-lived territorial bird
1707	not ecological	2012	T Kätterer, MA Bolinder, K Berglund…	Strategies for carbon sequestration in agricultural soils in northern Europe
1708	not ecological	2012	ULC Baldos, T Hertel	Economics of global yield gaps: A spatial analysis
1709	not ecological	2012	E Heier	The Amenity Value of Trees: a Meta-analysis of Hedonic, Property-value Studies
1710	no publication-based meta-analysis	2012	L Schlicht, A Girg, P Loës, M Valcu, B Kempenaers	Male extrapair nestlings fledge first
1711	no publication-based meta-analysis	2012	CW Armstrong, S Holen, S Navrud, I Seifert	The Economics of Ocean Acidification–a scoping study
1712	no publication-based meta-analysis	2011	Reguera, S; Santos, X; Feriche, M; Mocino-Deloya, E; Setser, K; Pleguezuelos, JM	Diet and energetic constraints of an earthworm specialist, the Mesa Central Blotched Garter Snake (Thamnophis scaliger)
1713	based on raw data	2011	Amori, G; Luiselli, L	Small mammal community structure in West Africa: a meta-analysis using null models
1714		2011	Delmas, CEL; Delzon, S; Lortie, CJ	A meta-analysis of the ecological significance of density in tree invasions
1715	not ecological	2011	Hirschnitz-Garbers, M; Stoll-Kleemann, S	Opportunities and barriers in the implementation of protected area management: a qualitative meta-analysis of case studies from European protected areas
1716	re-analysis	2011	Hill, JK; Gray, MA; Khen, CV; Benedick, S; Tawatao, N; Hamer, KC	Ecological impacts of tropical forest fragmentation: how consistent are patterns in species richness and nestedness?
1717	no publication-based meta-analysis	2011	Ishihara, M; Suzuki, S; Nakamura, M; Enoki, T; Fujiwara, A; Hiura, T; Homma, K; Hoshino, D; Hoshizaki, K; Ida, H; Ishida, K; Itoh, A; Kaneko, T; Kubota, K; Kuraji, K; Kuramoto, S; Makita, A; Masaki, T; Namikawa, K; Niiyama, K; Noguchi, M; Nomiya, H; Ohkubo, T; Saito, S; Sakai, T; Sakimoto, M; Sakio, H; Shibano, H; Sugita, H; Suzuki, M; Takashima, A; Tanaka, N; Tashiro, N; Tokuchi, N; Yoshida, T; …	Forest stand structure, composition, and dynamics in 34 sites over Japan
1718	Theory article	2011	Lajeunesse, MJ	On the meta-analysis of response ratios for studies with correlated and multi-group designs
1719	not ecological	2011	Haedt-Matt, AA; Keel, PK	Hunger and Binge Eating: A Meta-Analysis of Studies using Ecological Momentary Assessment
1720		2011	Gibson, L; Lee, TM; Koh, LP; Brook, BW; Gardner, TA; Barlow, J; Peres, CA; Bradshaw, CJA; Laurance, WF; Lovejoy, TE; Sodhi, NS	Primary forests are irreplaceable for sustaining tropical biodiversity
1721	different effect size	2011	Butet, A; Delettre, YR	Diet differentiation between European arvicoline and murine rodents
1722	no publication-based meta-analysis	2011	Thomsen, MS; Olden, JD; Wernberg, T; Griffin, JN; Silliman, BR	A broad framework to organize and compare ecological invasion impacts
1723	different effect size	2011	Preheim, SP; Timberlake, S; Polz, MF	Merging Taxonomy with Ecological Population Prediction in a Case Study of Vibrionaceae
1724	not ecological	2011	Kail, J; Wolter, C	ANALYSIS AND EVALUATION OF LARGE-SCALE RIVER RESTORATION PLANNING IN GERMANY TO BETTER LINK RIVER RESEARCH AND MANAGEMENT
1725	Theory article	2011	Kueffer, C; Niinemets, U; Drenovsky, RE; Kattge, J; Milberg, P; Poorter, H; Reich, PB; Werner, C; Westoby, M; Wright, IJ	Fame, glory and neglect in meta-analyses
1726	not ecological	2011	Rutte, C	The sacred commons: Conflicts and solutions of resource management in sacred natural sites
1727	no publication-based meta-analysis	2011	Schupp, EW; Jordano, P	The full path of Janzen-Connell effects: genetic tracking of seeds to adult plant recruitment
1728	different effect size	2011	Forster, J; Hirst, AG; Atkinson, D	How do organisms change size with changing temperature? The importance of reproductive method and ontogenetic timing
1729	based on raw data	2011	Barrientos, R; Alonso, JC; Ponce, C; Palacin, C	Meta-Analysis of the Effectiveness of Marked Wire in Reducing Avian Collisions with Power Lines
1730	different effect size	2011	Mondal, P; Nagendra, H	Trends of Forest Dynamics in Tiger Landscapes Across Asia
1731	different effect size	2011	Ito, A	A historical meta-analysis of global terrestrial net primary productivity: are estimates converging?
1732	different effect size	2011	Adler, PB; Seabloom, EW; Borer, ET; Hillebrand, H; Hautier, Y; Hector, A; Harpole, WS; O'Halloran, LR; Grace, JB; Anderson, TM; Bakker, JD; Biederman, LA; Brown, CS; Buckley, YM; Calabrese, LB; Chu, CJ; Cleland, EE; Collins, SL; Cottingham, KL; Crawley, MJ; Damschen, EI; Davies, KF; DeCrappeo, NM; Fay, PA; Firn, J; Frater, P; Gasarch, EI; Gruner, DS; Hagenah, N; Lambers, JHR; Humphries, H; Jin, V…	Productivity Is a Poor Predictor of Plant Species Richness
1733	no publication-based meta-analysis	2011	Lajeunesse, MJ	phyloMeta: a program for phylogenetic comparative analyses with meta-analysis
1734	not ecological	2011	Jacobson, K; Olson, K	Meta-Analysis of Current Research Addressing the Ecological Validity of Neuropsychological Evaluations of Elderly Dementia Patients
1735	not ecological	2011	Kuss, O; Borgermann, J	Do higher-risk patients benefit from off-pump coronary artery bypass grafting? Evidence from an ecologic analysis of randomized trials
1736	not ecological	2011	Woodley, MA	The Cognitive Differentiation-Integration Effort Hypothesis: A Synthesis Between the Fitness Indicator and Life History Models of Human Intelligence
1737		2011	Bonardi, A; Manenti, R; Corbetta, A; Ferri, V; Fiacchini, D; Giovine, G; Macchi, S; Romanazzi, E; Soccini, C; Bottoni, L; Padoa-Schioppa, E; Ficetola, GF	Usefulness of volunteer data to measure the large scale decline of "common" toad populations
1738		2011	Palacio-Lopez, K; Gianoli, E	Invasive plants do not display greater phenotypic plasticity than their native or non-invasive counterparts: a meta-analysis
1739	re-analysis	2011	Harpole, WS; Ngai, JT; Cleland, EE; Seabloom, EW; Borer, ET; Bracken, MES; Elser, JJ; Gruner, DS; Hillebrand, H; Shurin, JB; Smith, JE	Nutrient co-limitation of primary producer communities
1740		2011	Englund, G; Ohlund, G; Hein, CL; Diehl, S	Temperature dependence of the functional response
1741	not ecological	2011	Fisher, DJ; Copas, AJ; Tierney, JF; Parmar, MKB	A critical review of methods for the assessment of patient-level interactions in individual participant data meta-analysis of randomized trials, and guidance for practitioners
1742	based on raw data	2011	Flynn, DFB; Mirotchnick, N; Jain, M; Palmer, MI; Naeem, S	Functional and phylogenetic diversity as predictors of biodiversity-ecosystem-function relationships
1743	not ecological	2011	Andersson, AJ; Mackenzie, FT	Technical comment on Kroeker et al. (2010) Meta-analysis reveals negative yet variable effects of ocean acidification on marine organisms. Ecology Letters, 13, 1419-1434
1744		2011	Kettenring, KM; Adams, CR	Lessons learned from invasive plant control experiments: a systematic review and meta-analysis
1745	no publication-based meta-analysis	2011	Silva, M; Sampaio, D	ANTIDEPRESSANTS AND SUICIDE IN ADOLESCENTS
1746	no publication-based meta-analysis	2011	Newman, G; Graham, J; Crall, A; Laituri, M	The art and science of multi-scale citizen science support
1747	different effect size	2011	King, EG; Caylor, KK	Ecohydrology in practice: strengths, conveniences, and opportunities
1748		2011	Vila, M; Espinar, JL; Hejda, M; Hulme, PE; Jarosik, V; Maron, JL; Pergl, J; Schaffner, U; Sun, Y; Pysek, P	Ecological impacts of invasive alien plants: a meta-analysis of their effects on species, communities and ecosystems
1749		2011	Eldridge, DJ; Bowker, MA; Maestre, FT; Roger, E; Reynolds, JF; Whitford, WG	Impacts of shrub encroachment on ecosystem structure and functioning: towards a global synthesis
1750		2011	Urban, MC	The evolution of species interactions across natural landscapes
1751	not ecological	2011	Haedt-Matt, AA; Keel, PK	Revisiting the Affect Regulation Model of Binge Eating: A Meta-Analysis of Studies Using Ecological Momentary Assessment
1752	not ecological	2011	Albanese, E; Liu, ZR; Acosta, D; Guerra, M; Huang, YQ; Jacob, KS; Jimenez-Velazquez, IZ; Rodriguez, JJL; Salas, A; Sosa, AL; Uwakwe, R; Williams, JD; Borges, G; Jotheeswaran, AT; Klibanski, MG; McCrone, P; Ferri, CP; Prince, MJ	Equity in the delivery of community healthcare to older people: findings from 10/66 Dementia Research Group cross-sectional surveys in Latin America, China, India and Nigeria
1753		2011	Romero, GQ; Antiqueira, PAP; Koricheva, J	A Meta-Analysis of Predation Risk Effects on Pollinator Behaviour
1754	not ecological	2011	Jansen, JP; Fleurence, R; Devine, B; Itzler, R; Barrett, A; Hawkins, N; Lee, K; Boersma, C; Annemans, L; Cappelleri, JC	Interpreting Indirect Treatment Comparisons and Network Meta-Analysis for Health-Care Decision Making: Report of the ISPOR Task Force on Indirect Treatment Comparisons Good Research Practices: Part 1
1755	not ecological	2011	Hoaglin, DC; Hawkins, N; Jansen, JP; Scott, DA; Itzler, R; Cappelleri, JC; Boersma, C; Thompson, D; Larholt, KM; Diaz, M; Barrett, A	Conducting Indirect-Treatment-Comparison and Network-Meta-Analysis Studies: Report of the ISPOR Task Force on Indirect Treatment Comparisons Good Research Practices: Part 2
1756	different effect size	2011	Massad, TJ; Fincher, RM; Smilanich, AM; Dyer, L	A quantitative evaluation of major plant defense hypotheses, nature versus nurture, and chemistry versus ants
1757	different effect size	2011	Zheng, WW; Wang, X; Yu, H; Tao, XG; Zhou, Y; Qu, WD	Global Trends and Diversity in Pentachlorophenol Levels in the Environment and in Humans: A Meta-Analysis
1758	different effect size	2011	Estrada-Pena, A; Ortega, C; Sanchez, N; DeSimone, L; Sudre, B; Suk, JE; Semenza, JC	Correlation of Borrelia burgdorferi Sensu Lato Prevalence in Questing Ixodes ricinus Ticks with Specific Abiotic Traits in the Western Palearctic
1759	no publication-based meta-analysis	2011	Gibson, RH; Knott, B; Eberlein, T; Memmott, J	Sampling method influences the structure of plant-pollinator networks
1760	not ecological	2011	Arsalidou, M; Morris, D; Taylor, MJ	Converging Evidence for the Advantage of Dynamic Facial Expressions
1761		2011	Kozlov, MV; Zvereva, EL	A second life for old data: Global patterns in pollution ecology revealed from published observational studies
1762	no publication-based meta-analysis	2011	Dore, T; Makowski, D; Malezieux, E; Munier-Jolain, N; Tchamitchian, M; Tittonell, P	Facing up to the paradigm of ecological intensification in agronomy: Revisiting methods, concepts and knowledge
1763		2011	Kraaijeveld, K; Kraaijeveld-Smit, FJL; Maan, ME	Sexual selection and speciation: the comparative evidence revisited
1764	no publication-based meta-analysis	2011	Jenkins, DG	Ranked species occupancy curves reveal common patterns among diverse metacommunities
1765		2011	Thomsen, MS; Wernberg, T; Olden, JD; Griffin, JN; Silliman, BR	A framework to study the context-dependent impacts of marine invasions
1766		2011	Holloway, GL; Smith, WP	A Meta-Analysis of Forest Age and Structure Effects on Northern Flying Squirrel Densities
1767		2011	Moles, AT; Bonser, SP; Poore, AGB; Wallis, IR; Foley, WJ	Assessing the evidence for latitudinal gradients in plant defence and herbivory
1768	different effect size	2011	Endara, MJ; Coley, PD	The resource availability hypothesis revisited: a meta-analysis
1769	no publication-based meta-analysis	2011	Caporaso, JG; Lauber, CL; Walters, WA; Berg-Lyons, D; Lozupone, CA; Turnbaugh, PJ; Fierer, N; Knight, R	Global patterns of 16S rRNA diversity at a depth of millions of sequences per sample
1770	different effect size	2011	Sutherland, DR; Glen, AS; de Tores, PJ	Could controlling mammalian carnivores lead to mesopredator release of carnivorous reptiles?
1771	no publication-based meta-analysis	2011	Both, C; Melo, AS; Cechin, SZ; Hartz, SM	Tadpole co-occurrence in ponds: When do guilds and time matter?
1772	based on raw data	2011	James, JJ; Drenovsky, RE; Monaco, TA; Rinella, MJ	Managing soil nitrogen to restore annual grass-infested plant communities: effective strategy or incomplete framework?
1773	not ecological	2011	Blanco, E	A social-ecological approach to voluntary environmental initiatives: the case of nature-based tourism
1774	different effect size	2011	Watling, JI; Nowakowski, AJ; Donnelly, MA; Orrock, JL	Meta-analysis reveals the importance of matrix composition for animals in fragmented habitat
1775		2011	Campbell, V; Murphy, G; Romanuk, TN	Experimental design and the outcome and interpretation of diversity-stability relations
1776	based on raw data	2011	Fierer, N; Lennon, JT	THE GENERATION AND MAINTENANCE OF DIVERSITY IN MICROBIAL COMMUNITIES
1777	re-analysis	2011	Cardinale, BJ; Matulich, KL; Hooper, DU; Byrnes, JE; Duffy, E; Gamfeldt, L; Balvanera, P; O'Connor, MI; Gonzalez, A	THE FUNCTIONAL ROLE OF PRODUCER DIVERSITY IN ECOSYSTEMS
1778	based on raw data	2011	Newton, RJ; Jones, SE; Eiler, A; McMahon, KD; Bertilsson, S	A Guide to the Natural History of Freshwater Lake Bacteria
1779	no publication-based meta-analysis	2011	Prach, K; Walker, LR	Four opportunities for studies of ecological succession
1780	different effect size	2011	Barker, LK; Griffin, SO; Jeon, S; Gray, SK; Vidakovic, B	Ecological-type inference in matched-pair studies with fixed marginal totals
1781	no publication-based meta-analysis	2011	Spivak, AC; Vanni, MJ; Mette, EM	Moving on up: can results from simple aquatic mesocosm experiments be applied across broad spatial scales?
1782	no publication-based meta-analysis	2011	Seabloom, EW	Spatial and temporal variability in propagule limitation of California native grasses
1783	different effect size	2011	van der Most, PJ; de Jong, B; Parmentier, HK; Verhulst, S	Trade-off between growth and immune function: a meta-analysis of selection experiments
1784	not ecological	2011	Wilmshurst, JM; Hunt, TL; Lipo, CP; Anderson, AJ	High-precision radiocarbon dating shows recent and rapid initial human colonization of East Polynesia
1785	not ecological	2011	Grant, WB; Juzeniene, A; Moan, JE	Health benefit of increased serum 25(OH)D levels from oral intake and ultraviolet-B irradiance in the Nordic countries
1786	no publication-based meta-analysis	2011	Booth, DJ; Bond, N; Macreadie, P	Detecting range shifts among Australian fishes in response to climate change
1787	based on raw data	2011	Defeo, O; McLachlan, A	Coupling between macrofauna community structure and beach type: a deconstructive meta-analysis
1788	no publication-based meta-analysis	2011	Boudreau, SA; Anderson, SC; Worm, B	Top-down interactions and temperature control of snow crab abundance in the northwest Atlantic Ocean
1789	not ecological	2011	Brandt, K; Leifert, C; Sanderson, R; Seal, CJ	Agroecosystem Management and Nutritional Quality of Plant Foods: The Case of Organic Fruits and Vegetables
1790	not ecological	2011	Clark, MR; Kozar, JS	Comparing Sustainable Forest Management Certifications Standards: A Meta-analysis
1791	no publication-based meta-analysis	2011	Wahl, M; Jormalainen, V; Eriksson, BK; Coyer, JA; Molis, M; Schubert, H; Dethier, M; Karez, R; Kruse, I; Lenz, M; Pearson, G; Rohde, S; Wikstrom, SA; Olsen, JL	STRESS ECOLOGY IN FUCUS: ABIOTIC, BIOTIC AND GENETIC INTERACTIONS
1792	not ecological	2011	Sud, S; Friedrich, J; Sud, M; Adhikari, N	Meta-Analysis, Meta-Regression, And Patient- And Trial- Level Data Subgroup Analysis: An Example Of Ecological Bias In A Meta-Analysis Of Prone Ventilation In Patients With Severe Hypoxemic Respiratory Failure Due To ALI/ARDS
1793	different effect size	2011	Price, KJ; Carrick, HJ	Meta-analytical approach to explain variation in microbial phosphorus uptake rates in aquatic ecosystems
1794		2011	Angeloni, F; Ouborg, NJ; Leimu, R	Meta-analysis on the association of population size and life history with inbreeding depression in plants
1795		2011	Letourneau, DK; Armbrecht, I; Rivera, BS; Lerma, JM; Carmona, EJ; Daza, MC; Escobar, S; Galindo, V; Gutierrez, C; Lopez, SD; Mejia, JL; Rangel, AMA; Rangel, JH; Rivera, L; Saavedra, CA; Torres, AM; Trujillo, AR	Does plant diversity benefit agroecosystems? A synthetic review
1796	different effect size	2011	Kulhanek, SA; Ricciardi, A; Leung, B	Is invasion history a useful tool for predicting the impacts of the world's worst aquatic invasive species?
1797	based on raw data	2011	Werenkraut, V; Ruggiero, A	Quality of basic data and method to identify shape affect richness-altitude relationships in meta-analysis
1798	different effect size	2011	Jordan, SJ; Stoffer, J; Nestlerode, JA	Wetlands as Sinks for Reactive Nitrogen at Continental and Global Scales: A Meta-Analysis
1799	no publication-based meta-analysis	2011	Tompkins, DM; Dunn, AM; Smith, MJ; Telfer, S	Wildlife diseases: from individuals to ecosystems
1800	Theory article	2011	Harrison, F	Getting started with meta-analysis
1801	not ecological	2011	Nakagawa, S; Hauber, ME	Great challenges with few subjects: Statistical strategies for neuroscientists
1802	not ecological	2011	Al-Yahya, E; Dawes, H; Smith, L; Dennis, A; Howells, K; Cockburn, J	Cognitive motor interference while walking: A systematic review and meta-analysis
1803	no publication-based meta-analysis	2011	Dieleman, WIJ; Janssens, IA	Can publication bias affect ecological research? A case study on soil respiration under elevated CO2
1804	different effect size	2011	Mila, AL; Ngugi, HK	A Bayesian Approach to Meta-Analysis of Plant Pathology Studies
1805	not ecological	2011	LZ Garamszegi	Information-theoretic approaches to statistical analysis in behavioural ecology: an introduction
1806		2011	M Soma, LZ Garamszegi	Rethinking birdsong evolution: meta-analysis of the relationship between song complexity and reproductive success
1807	based on raw data	2011	J Limpens, G Granath, U Gunnarsson, R Aerts…	Climatic modifiers of the response to nitrogen deposition in peat‐forming Sphagnum mosses: a meta‐analysis
1808	no access to publication	2011	L ZHAO, E WANG	An empirical study of meta-regression benefit transfer of natural resources
1809	different effect size	2011	PJ van der Most, B de Jong, HK Parmentier…	Trade‐off between growth and immune function: a meta‐analysis of selection experiments
1810		2011	JT Sutton, S Nakagawa, BC Robertson…	Disentangling the roles of natural selection and genetic drift in shaping variation at MHC immunity genes
1811		2011	M Krist	Egg size and offspring quality: a meta‐analysis in birds
1812	duplicate	2011	GL Holloway, WP Smith	A meta‐analysis of forest age and structure effects on northern flying squirrel densities
1813	different effect size	2011	JWA Scheepmaker, J Kassteele	Effects of chemical control agents and microbial biocontrol agents on numbers of non-target microbial soil organisms: a meta-analysis
1814		2011	N Robar, DL Murray, G Burness	Effects of parasites on host energy expenditure: the resting metabolic rate stalemate
1815		2011	ESA Santos, D Scheck, S Nakagawa	Dominance and plumage traits: meta-analysis and metaregression analysis
1816	Theory article	2011	S Duval, E Weinhandl	Correcting for publication bias in the presence of covariates
1817		2011	J Meunier, SF Pinto, R Burri, A Roulin	Eumelanin-based coloration and fitness parameters in birds: a meta-analysis
1818		2011	RK Smith, AS Pullin, GB Stewart, WJ Sutherland	Is nest predator exclusion an effective strategy for enhancing bird populations?
1819		2011	T Uller, R Leimu	Founder events predict changes in genetic diversity during human‐mediated range expansions
1820	not ecological	2011	HGLIN Boqiang	The Study of Capital-Energy Substitution of the Chinese Industrial Sector: A Meta-Analysis
1821	not ecological	2011	T Foltynie, C Andrews, I Aviles-Olmos, MI Hariz	Which patients with Dystonia benefit from Deep Brain Stimulation?-a meta-regression of individual patient outcomes
1822	duplicate	2011	JJ James, RE Drenovsky, TA Monaco…	Managing soil nitrogen to restore annual grass‐infested plant communities: effective strategy or incomplete framework?
1823	no publication-based meta-analysis	2011	EE Crone, ES Menges, MM Ellis, T Bell…	How do plant ecologists use matrix population models?
1824	different effect size	2011	LK Blight	Egg production in a coastal seabird, the Glaucous-winged Gull (Larus glaucescens), declines during the last century
1825		2011	LK Weir, JWA Grant, JA Hutchings	The influence of operational sex ratio on the intensity of competition for mates
1826	no publication-based meta-analysis	2011	J Girard, TL Goldberg, GL Hamer	Field investigation of innate immunity in passerine birds in suburban Chicago, Illinois, USA
1827	Theory article	2011	IR Cleasby, S Nakagawa	Neglected biological patterns in the residuals
1828	no publication-based meta-analysis	2011	ESA Santos, RH Macedo	Load Lightening in Southern Lapwings: Group‐Living Mothers Lay Smaller Eggs than Pair‐Living Mothers
1829	no publication-based meta-analysis	2011	DM Hawley, SM Altizer	Disease ecology meets ecological immunology: understanding the links between organismal immunity and infection dynamics in natural populations
1830		2011	DE Jennings	The Conservation and Ecology of Carnivorous Plants
1831	not ecological	2011	KS Chatzigeorgiou, TN Sergentanis…	Phoenix 100 versus Vitek 2 in the identification of gram-positive and gram-negative bacteria: a comprehensive meta-analysis
1832		2011	IB Schmidt, L Mandle, T Ticktin…	What do matrix population models reveal about the sustainability of non‐timber forest product harvest?
1833	no publication-based meta-analysis	2011	AR Hafdahl	Article Alerts: items from 2010, Part II
1834	no publication-based meta-analysis	2011	NB Dise, GK Phoenix	Peatlands in a changing world
1835	no publication-based meta-analysis	2011	P Christe, O Glaizot…	Twofold cost of reproduction: an increase in parental effort leads to higher malarial parasitaemia and to a decrease in resistance to oxidative stress
1836	no publication-based meta-analysis	2011	E Blomgren	Avian malaria in collared flycatchers: fitness consequences and a relation to a secondary sexual character
1837	no publication-based meta-analysis	2011	M Asghar, D Hasselquist, S Bensch	Are chronic avian haemosporidian infections costly in wild birds?
1838	not ecological	2011	EC Mussaa, GA Obare, A Bogale, F Simtowe	Resource use efficiency of smallholder crop production in the central highlands of Ethiopia
1839	Theory article	2011	D Jackson, R Riley, IR White	Multivariate meta‐analysis: Potential and promise
1840	not ecological	2011	R Brouwer, A Tesfaye, P Pauw	Meta-analysis of institutional-economic factors explaining the environmental performance of payments for watershed services
1841	not ecological	2011	J Textoris, S Wiramus, C Martin…	Antibiotic therapy in patients with septic shock
1842	no publication-based meta-analysis	2011	S Casagrande, G Dell'Omo, D Costantini…	Variation of a carotenoid-based trait in relation to oxidative stress and endocrine status during the breeding season in the Eurasian kestrel: a multi-factorial study
1843	no publication-based meta-analysis	2011	VN Hoang	Discussion Paper and Working Paper Series
1844	Theory article	2011	TV Pereira, JPA Ioannidis	Statistically significant meta-analyses of clinical trials have modest credibility and inflated effects
1845	no publication-based meta-analysis	2011	JM Neto, B Hansson, D Hasselquist	Sex allocation in Savi's warblers Locustella luscinioides: multiple factors affect seasonal trends in brood sex ratios
1846	not ecological	2011	E Valkama, R Uusitalo, E Turtola	Yield response models to phosphorus application: a research synthesis of Finnish field trials to optimize fertilizer P use of cereals
1847	not ecological	2011	GK Ngeleza, R Florax, WA Masters	Spatial inequality: Overcoming neighborhood effects in Africa
1848	not ecological	2011	P Kant, MA Hull	Excess body weight and obesity—the link with gastrointestinal and hepatobiliary cancer
1849	not ecological	2011	KK Davison, LS Edmunds, LM Young…	Peer Reviewed: Feasibility of Increasing Childhood Outdoor Play and Decreasing Television Viewing Through a Family-Based Intervention in WIC, New York …
1850	no publication-based meta-analysis	2011	J Furmankiewicz, I Ruczyński, R Urban, G Jones	Social Calls Provide Tree‐dwelling Bats with Information about the Location of Conspecifics at Roosts
1851	not ecological	2011	R Albertos, B Caralt, J Rello	Ventilator-associated pneumonia management in critical illness
1852	not ecological	2011	RJGM Florax, HLF De Groot, P Mulder	Improving energy efficiency through technology: trends, investment behaviour and policy design
1853	no publication-based meta-analysis	2011	SCL Knowles, MJ Wood, R Alves, TA Wilkin…	Molecular epidemiology of malaria prevalence and parasitaemia in a wild bird population
1854	no publication-based meta-analysis	2011	AU Edler, TWP Friedl	Carotenoid-based plumage colouration in red bishops (Euplectes orix)—signalling presence rather than quality?
1855	not ecological	2011	J Textoris, S Wiramus, C Martin…	Overview of antimicrobial therapy in intensive care units
1856	not ecological	2010	Gupta, D; Lis, CG	Pretreatment serum albumin as a predictor of cancer survival: A systematic review of the epidemiological literature
1857		2010	Trager, MD; Bhotika, S; Hostetler, JA; Andrade, GV; Rodriguez-Cabal, MA; McKeon, CS; Osenberg, CW; Bolker, BM	Benefits for Plants in Ant-Plant Protective Mutualisms: A Meta-Analysis
1858	re-analysis	2010	Williams, AP; Michaelsen, J; Leavitt, SW; Still, CJ	Using Tree Rings to Predict the Response of Tree Growth to Climate Change in the Continental United States during the Twenty-First Century
1859	no publication-based meta-analysis	2010	Evans, SR; Hinks, AE; Wilkin, TA; Sheldon, BC	Age, sex and beauty: methodological dependence of age- and sex-dichromatism in the great tit Parus major
1860	no publication-based meta-analysis	2010	Brodman, R	THE IMPORTANCE OF NATURAL HISTORY, LANDSCAPE FACTORS, AND MANAGEMENT PRACTICES IN CONSERVING POND-BREEDING SALAMANDER DIVERSITY
1861	not ecological	2010	Menichini, F; Mudu, P	Drug consumption and air pollution: an overview
1862	not ecological	2010	Bakker, K	The limits of 'neoliberal natures': Debating green neoliberalism
1863	not ecological	2010	Grant, WB	Relation between prediagnostic serum 25-hydroxyvitamin D level and incidence of breast, colorectal, and other cancers
1864	no publication-based meta-analysis	2010	Garamszegi, LZ; Moller, AP	Effects of sample size and intraspecific variation in phylogenetic comparative studies: a meta-analytic review
1865	based on raw data	2010	Ulrich, W; Gotelli, NJ	Null model analysis of species associations using abundance data
1866		2010	Kroeker, KJ; Kordas, RL; Crim, RN; Singh, GG	Meta-analysis reveals negative yet variable effects of ocean acidification on marine organisms
1867	different effect size	2010	Wood, MD; Beresford, NA; Semenov, DV; Yankovich, TL; Copplestone, D	Radionuclide transfer to reptiles
1868	based on raw data	2010	Viola, DV; Mordecai, EA; Jaramillo, AG; Sistla, SA; Albertson, LK; Gosnell, JS; Cardinale, BJ; Levine, JM	Competition-defense tradeoffs and the maintenance of plant diversity
1869	no publication-based meta-analysis	2010	Givnish, TJ	Ecology of plant speciation
1870	different effect size	2010	Dupont, S; Dorey, N; Thorndyke, M	What meta-analysis can tell us about vulnerability of marine biodiversity to ocean acidification?
1871	Theory article	2010	Whittaker, RJ	Meta-analyses and mega-mistakes: calling time on meta-analysis of the species richness-productivity relationship
1872	Theory article	2010	Hillebrand, H; Cardinale, BJ	A critique for meta-analyses and the productivity-diversity relationship
1873	different effect size	2010	Cavaleri, MA; Sack, L	Comparative water use of native and invasive plants at multiple scales: a global meta-analysis
1874	not ecological	2010	Ancona, C; Ascoli, V; Bellino, M; Benedetti, M; Bianchi, F; Bruno, C; Carboni, C; Comba, P; Conti, S; D'Ottavi, S; De Nardo, P; De Santis, M; Falleni, F; Fano, V; Fazzo, L; Forastiere, F; Iavarone, I; Leonardi, M; Marinaccio, A; Martuzzi, M; Minelli, G; Minichilli, F; Mitis, F; Musmeci, L; Pasetto, R; Piccardi, A; Pierini, A; Pirastu, R; Rago, G; Sampaolo, L; Vanacore, N; Zona, A	SENTIERI Project Mortality study of residents in Italian polluted sites: evaluation of the epidemiological evidence
1875	no publication-based meta-analysis	2010	Lewis, WM; McCutchan, JH	Ecological responses to nutrients in streams and rivers of the Colorado mountains and foothills
1876		2010	Honnay, O; Jacquemyn, H; Nackaerts, K; Breyne, P; Van Looy, K	Patterns of population genetic diversity in riparian and aquatic plant species along rivers
1877	no publication-based meta-analysis	2010	Brinkman, EP; Van der Putten, WH; Bakker, EJ; Verhoeven, KJF	Plant-soil feedback: experimental approaches, statistical analyses and ecological interpretations
1878		2010	Larimer, AL; Bever, JD; Clay, K	The interactive effects of plant microbial symbionts: a review and meta-analysis
1879	no publication-based meta-analysis	2010	Richards, AE; Forrester, DI; Bauhus, J; Scherer-Lorenzen, M	The influence of mixed tree plantations on the nutrition of individual species: a review
1880	different effect size	2010	Laskowski, R; Bednarska, AJ; Kramarz, PE; Loureiro, S; Scheil, V; Kudlek, J; Holmstrup, M	Interactions between toxic chemicals and natural environmental factors - A meta-analysis and case studies
1881	no publication-based meta-analysis	2010	Thebault, E; Fontaine, C	Stability of Ecological Communities and the Architecture of Mutualistic and Trophic Networks
1882	based on raw data	2010	Ockinger, E; Schweiger, O; Crist, TO; Debinski, DM; Krauss, J; Kuussaari, M; Petersen, JD; Poyry, J; Settele, J; Summerville, KS; Bommarco, R	Life-history traits predict species responses to habitat area and isolation: a cross-continental synthesis
1883	not ecological	2010	Perga, ME; Grey, J	Laboratory measures of isotope discrimination factors: comments on Caut, Angulo & Courchamp (2008,2009)
1884		2010	Tamme, R; Hiiesalu, I; Laanisto, L; Szava-Kovats, R; Partel, M	Environmental heterogeneity, species diversity and co-existence at different spatial scales
1885	not ecological	2010	Grant, WB; Schwalfenberg, GK; Genuis, SJ; Whiting, SJ	An estimate of the economic burden and premature deaths due to vitamin D deficiency in Canada
1886	duplicate	2010	Robar, N; Burness, G; Murray, DL	Tropics, trophics and taxonomy: the determinants of parasite-associated host mortality
1887	not ecological	2010	Rutherford, GW; McFarland, W; Spindler, H; White, K; Patel, SV; Aberle-Grasse, J; Sabin, K; Smith, N; Tache, S; Calleja-Garcia, JM; Stoneburner, RL	Public health triangulation: approach and application to synthesizing data to understand national and local HIV epidemics
1888	no publication-based meta-analysis	2010	Cagnacci, F; Boitani, L; Powell, RA; Boyce, MS	Animal ecology meets GPS-based radiotelemetry: a perfect storm of opportunities and challenges
1889	no publication-based meta-analysis	2010	Machacova, K	Open top chamber and free air CO2 enrichment - approaches to investigate tree responses to elevated CO2
1890	different effect size	2010	Nicolas, D; Lobry, J; Le Pape, O; Boet, P	Functional diversity in European estuaries: Relating the composition of fish assemblages to the abiotic environment
1891	based on raw data	2010	Chaffron, S; Rehrauer, H; Pernthaler, J; von Mering, C	A global network of coexisting microbes from environmental and whole-genome sequence data
1892	no publication-based meta-analysis	2010	Sivasundar, A; Palumbi, SR	Life history, ecology and the biogeography of strong genetic breaks among 15 species of Pacific rockfish, Sebastes
1893	not ecological	2010	Smilek, D; Carriere, JSA; Cheyne, JA	Failures of sustained attention in life, lab, and brain: Ecological validity of the SART
1894	based on raw data	2010	Ulrich, W; Ollik, M; Ugland, KI	A meta-analysis of species-abundance distributions
1895	based on raw data	2010	Alonso, C; Vamosi, JC; Knight, TM; Steets, JA; Ashman, TL	Is reproduction of endemic plant species particularly pollen limited in biodiversity hotspots?
1896	Theory article	2010	Kulinskaya, E; Koricheva, J	Use of quality control charts for detection of outliers and temporal trends in cumulative meta-analysis
1897	no publication-based meta-analysis	2010	Hossaert-McKey, M; Soler, C; Schatz, B; Proffit, M	Floral scents: their roles in nursery pollination mutualisms
1898		2010	Smith, RK; Pullin, AS; Stewart, GB; Sutherland, WJ	Effectiveness of Predator Removal for Enhancing Bird Populations
1899	not ecological	2010	Hawcroft, LJ; Milfont, TL	The use (and abuse) of the new environmental paradigm scale over the last 30 years: A meta-analysis
1900		2010	Barron, DG; Brawn, JD; Weatherhead, PJ	Meta-analysis of transmitter effects on avian behaviour and ecology
1901	different effect size	2010	Dell, EA; Bowman, D; Rufty, T; Shi, W	The community composition of soil-denitrifying bacteria from a turfgrass environment
1902	no publication-based meta-analysis	2010	Govan, L; Ades, AE; Weir, CJ; Welton, NJ; Langhorne, P	Controlling ecological bias in evidence synthesis of trials reporting on collapsed and overlapping covariate categories
1903		2010	Junker, RR; Bluthgen, N	Floral scents repel facultative flower visitors, but attract obligate ones
1904		2010	Sorte, CJB; Williams, SL; Carlton, JT	Marine range shifts and species introductions: comparative spread rates and community impacts
1905	different effect size	2010	MacNeil, MA; Graham, NAJ	Enabling regional management in a changing climate through Bayesian meta-analysis of a large-scale disturbance
1906	different effect size	2010	Persson, J; Fink, P; Goto, A; Hood, JM; Jonas, J; Kato, S	To be or not to be what you eat: regulation of stoichiometric homeostasis among autotrophs and heterotrophs
1907		2010	Gonzalez, AL; Kominoski, JS; Danger, M; Ishida, S; Iwai, N; Rubach, A	Can ecological stoichiometry help explain patterns of biological invasions?
1908	no publication-based meta-analysis	2010	Lozoya, JP; Gomez, J; Defeo, O	Modelling large-scale effects of estuarine and morphodynamic gradients on distribution and abundance of the sandy beach isopod Excirolana armata
1909	not ecological	2010	Uthman, OA; Lawoko, S; Moradi, T	Sex disparities in attitudes towards intimate partner violence against women in sub-Saharan Africa: a socio-ecological analysis
1910	different effect size	2010	Taylor, PG; Townsend, AR	Stoichiometric control of organic carbon-nitrate relationships from soils to the sea
1911		2010	Barton, KE; Koricheva, J	The Ontogeny of Plant Defense and Herbivory: Characterizing General Patterns Using Meta-Analysis
1912	different effect size	2010	Oldekop, JA; Bebbington, AJ; Brockington, D; Preziosi, RF	Understanding the Lessons and Limitations of Conservation and Development
1913	based on raw data	2010	Jenkins, DG; Carey, M; Czerniewska, J; Fletcher, J; Hether, T; Jones, A; Knight, S; Knox, J; Long, T; Mannino, M; McGuire, M; Riffle, A; Segelsky, S; Shappell, L; Sterner, A; Strickler, T; Tursi, R	A meta-analysis of isolation by distance: relic or reference standard for landscape genetics?
1914	based on raw data	2010	Claudet, J; Osenberg, CW; Domenici, P; Badalamenti, F; Milazzo, M; Falcon, JM; Bertocci, I; Benedetti-Cecchi, L; Garcia-Charton, JA; Goni, R; Borg, JA; Forcada, A; de Lucia, GA; Perez-Ruzafa, A; Afonso, P; Brito, A; Guala, I; Le Direach, L; Sanchez-Jerez, P; Somerfield, PJ; Planes, S	Marine reserves: Fish life history and ecological traits matter
1915	no publication-based meta-analysis	2010	Baptista, SR	Metropolitan land-change science: A framework for research on tropical and subtropical forest recovery in city-regions
1916	no publication-based meta-analysis	2010	Mortelliti, A; Amori, G; Capizzi, D; Rondinini, C; Boitani, L	Experimental design and taxonomic scope of fragmentation studies on European mammals: current status and future priorities
1917	no publication-based meta-analysis	2010	Warwick, RM; Clarke, KR; Somerfield, PJ	Exploring the marine biotic index (AMBI): variations on a theme by Angel Borja
1918	based on raw data	2010	Poulin, R	Decay of similarity with host phylogenetic distance in parasite faunas
1919	different effect size	2010	Wipf, S; Rixen, C	A review of snow manipulation experiments in Arctic and alpine tundra ecosystems
1920		2010	Felton, A; Knight, E; Wood, J; Zammit, C; Lindenmayer, D	A meta-analysis of fauna and flora species richness and abundance in plantations and pasture lands
1921		2010	Hoeksema, JD; Chaudhary, VB; Gehring, CA; Johnson, NC; Karst, J; Koide, RT; Pringle, A; Zabinski, C; Bever, JD; Moore, JC; Wilson, GWT; Klironomos, JN; Umbanhowar, J	A meta-analysis of context-dependency in plant response to inoculation with mycorrhizal fungi
1922	based on raw data	2010	Valcu, M; Kempenaers, B	Is spatial autocorrelation an intrinsic property of territory size?
1923	not ecological	2010	Aronson, J; Blignaut, JN; Milton, SJ; Le Maitre, D; Esler, KJ; Limouzin, A; Fontaine, C; de Wit, MP; Mugido, W; Prinsloo, P; van der Elst, L; Lederer, N	Are Socioeconomic Benefits of Restoration Adequately Quantified? A Meta-analysis of Recent Papers (2000-2008) in Restoration Ecology and 12 Other Scientific Journals
1924	not ecological	2010	Speirs-Bridge, A; Fidler, F; McBride, M; Flander, L; Cumming, G; Burgman, M	Reducing Overconfidence in the Interval Judgments of Experts
1925	based on raw data	2010	Strobel, BN; Boal, CW	REGIONAL VARIATION IN DIETS OF BREEDING RED-SHOULDERED HAWKS
1926		2010	Duan, JJ; Lundgren, JG; Naranjo, S; Marvier, M	Extrapolating non-target risk of Bt crops from laboratory to field
1927	Theory article	2010	Stewart, G	Meta-analysis in applied ecology
1928	no publication-based meta-analysis	2010	Fairweather, J	Farmer models of socio-ecologic systems: Application of causal mapping across multiple locations
1929	no publication-based meta-analysis	2010	Dorne, JLCM	Metabolism, variability and risk assessment
1930		2010	Oduor, AMO; Gomez, JM; Strauss, SY	Exotic vertebrate and invertebrate herbivores differ in their impacts on native and exotic plants: a meta-analysis
1931	no weighting neccessary	2010	Yang, LH; Edwards, KF; Byrnes, JE; Bastow, JL; Wright, AN; Spence, KO	A meta-analysis of resource pulse-consumer interactions
1932	different effect size	2010	Korhonen, JJ; Soininen, J; Hillebrand, H	A quantitative analysis of temporal turnover in aquatic species assemblages across ecosystems
1933	based on raw data	2010	McCain, CM; Sanders, NJ	Metabolic theory and elevational diversity of vertebrate ectotherms
1934		2010	van Kleunen, M; Weber, E; Fischer, M	A meta-analysis of trait differences between invasive and non-invasive plant species
1935		2010	Kalies, EL; Chambers, CL; Covington, WW	Wildlife responses to thinning and burning treatments in southwestern conifer forests: A meta-analysis
1936	different effect size	2010	Anderson, RH; Prues, AG; Kravitz, MJ	Determination of the biologically relevant sampling depth for terrestrial ecological risk assessments
1937	not ecological	2010	Gibbons, RD; Amatya, AK; Brown, CH; Hur, K; Marcus, SM; Bhaumik, DK; Mann, JJ	Post-Approval Drug Safety Surveillance
1938	based on raw data	2010	Barberan, A; Casamayor, EO	Global phylogenetic community structure and beta-diversity patterns in surface bacterioplankton metacommunities
1939	not ecological	2010	Livesey, G	Fructose, Obesity, and Related Epidemiology
1940	based on raw data	2010	Schino, G; Aureli, F	The relative roles of kinship and reciprocity in explaining primate altruism
1941	based on raw data	2010	Laliberte, E; Wells, JA; DeClerck, F; Metcalfe, DJ; Catterall, CP; Queiroz, C; Aubin, I; Bonser, SP; Ding, Y; Fraterrigo, JM; McNamara, S; Morgan, JW; Merlos, DS; Vesk, PA; Mayfield, MM	Land-use intensification reduces functional redundancy and response diversity in plant communities
1942	different effect size	2010	Rohr, JR; Mccoy, KA	A Qualitative Meta-Analysis Reveals Consistent Effects of Atrazine on Freshwater Fish and Amphibians
1943	no publication-based meta-analysis	2010	Abarenkov, K; Tedersoo, L; Nilsson, RH; Vellak, K; Saar, I; Veldre, V; Parmasto, E; Prous, M; Aan, A; Ots, M; Kurina, O; Ostonen, I; Jogeva, J; Halapuu, S; Poldmaa, K; Toots, M; Truu, J; Larsson, KH; Koljalg, U	PlutoF-a Web Based Workbench for Ecological and Taxonomic Research, with an Online Implementation for Fungal ITS Sequences
1944	no publication-based meta-analysis	2010	Smol, JP	The power of the past: using sediments to track the effects of multiple stressors on lake ecosystems
1945		2010	Boyer, AG; Cartron, JLE; Brown, JH	Interspecific pairwise relationships among body size, clutch size and latitude: deconstructing a macroecological triangle in birds
1946	not ecological	2010	Lopez-Gunn, E; Miras, PZ	The Western Mancha aquifer: data mapping to provide transparency to aid stakeholder participation and decision making
1947		2010	McKinley, A; Johnston, EL	Impacts of contaminant sources on marine fish abundance and species richness: a review and meta-analysis of evidence from the field
1948	based on raw data	2010	Brunel, T; Dickey-Collas, M	Effects of temperature and population density on von Bertalanffy growth parameters in Atlantic herring: a macro-ecological analysis
1949	not ecological	2010	Hilborn, R	Pretty Good Yield and exploited fishes
1950	no publication-based meta-analysis	2010	Bahlmann, E; Bernasconi, SM; Bouillon, S; Houtekamer, M; Korntheuer, M; Langenberg, F; Mayr, C; Metzke, M; Middelburg, JJ; Nagel, B; Struck, U; Voss, M; Emeis, KC	Performance evaluation of nitrogen isotope ratio determination in marine and lacustrine sediments: An inter-laboratory comparison
1951	different effect size	2010	Eisenhauer, N	The action of an animal ecosystem engineer: Identification of the main mechanisms of earthworm impacts on soil microarthropods
1952	based on raw data	2010	Tarkan, AS; Lappalainen, J; Nurminen, L; Horppila, J	LIFE HISTORY STRATEGIES OF FISH: PATTERNS IN GROWTH AND LIFESPAN OF RUDD SCARDINIUS ERYTHROPHTHALMUS (L.) IN EUROPE
1953	Theory article	2010	Riley, RD; Steyerberg, EW	Meta-analysis of a binary outcome using individual participant data and aggregate data
1954		2010	Miller, SW; Budy, P; Schmidt, JC	Quantifying Macroinvertebrate Responses to In-Stream Habitat Restoration: Applications of Meta-Analysis to River Restoration
1955	no publication-based meta-analysis	2010	Lecerf, A; Richardson, JS	BIODIVERSITY-ECOSYSTEM FUNCTION RESEARCH: INSIGHTS GAINED FROM STREAMS
1956	no publication-based meta-analysis	2010	Kominoski, JS; Hoellein, TJ; Leroy, CJ; Pringle, CM; Swan, CM	BEYOND SPECIES RICHNESS: EXPANDING BIODIVERSITY-ECOSYSTEM FUNCTIONING THEORY IN DETRITUS-BASED STREAMS
1957	no publication-based meta-analysis	2010	Eckert, CG; Kalisz, S; Geber, MA; Sargent, R; Elle, E; Cheptou, PO; Goodwillie, C; Johnston, MO; Kelly, JK; Moeller, DA; Porcher, E; Ree, RH; Vallejo-Marin, M; Winn, AA	Plant mating systems in a changing world
1958	different effect size	2010	A Benítez-López, R Alkemade, PA Verweij	The impacts of roads and other infrastructure on mammal and bird populations: a meta-analysis
1959	duplicate	2010	JD Hoeksema, VB Chaudhary, CA Gehring…	A meta‐analysis of context‐dependency in plant response to inoculation with mycorrhizal fungi
1960	Theory article	2010	MJ Lajeunesse	Achieving synthesis with meta-analysis by combining and comparing all available studies
1961	no publication-based meta-analysis	2010	R Tamme, I Hiiesalu, L Laanisto…	Environmental heterogeneity, species diversity and co‐existence at different spatial scales
1962	Theory article	2010	VB Chaudhary, LL Walters, JD Bever…	Advancing Synthetic Ecology: A Database System to Facilitate Complex Ecological Meta‐Analyses
1963	no publication-based meta-analysis	2010	J Gurevitch, K Mengersen	A statistical view of synthesizing patterns of species richness along productivity gradients: devils, forests, and trees
1964	duplicate	2010	N Robar, G Burness, DL Murray	Tropics, trophics and taxonomy: the determinants of parasite‐associated host mortality
1965		2010	C Isaksson	Pollution and its impact on wild animals: a meta-analysis on oxidative stress
1966	different effect size	2010	X Zhang, X Liu, M Zhang…	A Review of Vegetated Buffers and a Meta-analysis of Their Mitigation Efficacy in Reducing Nonpoint Source Pollution All rights reserved. No part of this periodical …
1967		2010	P Batáry, A Báldi, D Kleijn…	Landscape-moderated biodiversity effects of agri-environmental management: a meta-analysis
1968	not ecological	2010	HM Kocher, D Hariharan, VA Constantinides…	The role of laparoscopy and laparoscopic ultrasound in the preoperative staging of pancreatico-biliary cancers–a meta-analysis
1969		2010	YJ Chun, M Van Kleunen, W Dawson	The role of enemy release, tolerance and resistance in plant invasions: linking damage to performance
1970	not ecological	2010	LY Cao, D Yi, Y Tong	Heterogeneity analysis of overweight in hypertension risk assessment.
1971	Theory article	2010	IL Hudson	Interdisciplinary approaches: towards new statistical methods for phenological studies
1972	not ecological	2010	S Guérin, I Borget	Impact on public smoking ban in public places on the incidence of myocardial infarction.
1973	Theory article	2010	R Baker, D Jackson	Inference for meta‐analysis with a suspected temporal trend
1974	not ecological	2010	LZ Garamszegi	The sensitivity of microscopy and PCR-based detection methods affecting estimates of prevalence of blood parasites in birds
1975	not ecological	2010	J Hönekopp, M Schuster	A meta-analysis on 2D: 4D and athletic prowess: Substantial relationships but neither hand out-predicts the other
1976	not ecological	2010	G Enjolras, JM Boisson	Valuing lagoons using a meta-analytical approach: methodological and practical issues
1977	no publication-based meta-analysis	2010	J Dwyer, JY Humbert, R Arlettaz	Does fertilisation decrease biodiversity in temperate montane grasslands
1978	no publication-based meta-analysis	2010	B Rosivall, E Szöllősi, D Hasselquist…	Males are sensitive—sex-dependent effect of rearing conditions on nestling growth
1979	based on raw data	2010	M Gusset, GB Stewart, DE Bowler, AS Pullin	Wild dog reintroductions in South Africa: a systematic review and cross-validation of an endangered species recovery programme
1980	no publication-based meta-analysis	2010	M Travers, M Clinchy, L Zanette, R Boonstra…	Indirect predator effects on clutch size and the cost of egg production
1981	no publication-based meta-analysis	2010	IR Cleasby, S Nakagawa…	The influence of sex and body size on nestling survival and recruitment in the house sparrow
1982	not ecological	2010	SMT Ayatollahi, MA Vakili, J Behboodian, N Zare	Reference values for blood pressure of healthy schoolchildren in Shiraz (Southern Iran) using quantile regression
1983	not ecological	2010	JCF De Winter, D Dodou	The Driver Behaviour Questionnaire as a predictor of accidents: A meta-analysis
1984	different effect size	2010	H Doyle	Quantitative meta-analysis of trends in reptile populations over time
1985	Theory article	2010	W Viechtbauer, MWL Cheung	Outlier and influence diagnostics for meta‐analysis
1986	no publication-based meta-analysis	2010	B Rosivall, E Szöllősi, D Hasselquist, J Török	The original publication is available at www. springerlink. com via the following link
1987	Theory article	2010	J Ioannidis	Meta‐research: The art of getting it wrong
1988	Theory article	2010	ML Johnson	Essential Numerical Computer Methods
1989	Theory article	2010	VJDR Vilas, DU Pfeiffer	The evaluation of bias in scrapie surveillance: a review
1990	not ecological	2010	AA Fernandez, PR Bowser	Selection for a dominant oncogene and large male size as a risk factor for melanoma in the Xiphophorus animal model
1991	not ecological	2010	JBM Paolini, J Mancini, M Genestal…	Predictive value of abdominal obesity vs. body mass index for determining risk of intensive care unit mortality
1992	no publication-based meta-analysis	2010	C Dijkstra, B Riedstra, A Dekker, VC Goerlich…	An adaptive annual rhythm in the sex of first pigeon eggs
1993	based on raw data	2010	J Bussell, DL Jones, JR Healey, AS Pullin	How do draining and re-wetting affect carbon stores and greenhouse gas fluxes in peatland soils
1994	not ecological	2010	L Terre	Recalibrating America's Activity Habits: The Saga Continues
1995		2010	RK Smith, AS Pullin, GB Stewart, WJ Sutherland	Is predator control an effective strategy for enhancing bird populations
1996	different effect size	2010	A Eycott, K Watts, G Brandt, L Buyung-Ali, D Bowler…	Do landscape matrix features affect species movement
1997	not ecological	2010	BP Singh, BJ Hatton, B Singh…	Influence of biochars on nitrous oxide emission and nitrogen leaching from two contrasting soils
1998	not ecological	2009	Kiaer, LP; Skovgaard, IM; Ostergard, H	Grain yield increase in cereal variety mixtures: A meta-analysis of field trials
1999		2009	Stewart, GB; Kaiser, MJ; Cote, IM; Halpern, BS; Lester, SE; Bayliss, HR; Pullin, AS	Temperate marine reserves: global ecological effects and guidelines for future networks
2000		2009	Maliao, RJ; White, AT; Maypa, AP; Turingan, RG	Trajectories and magnitude of change in coral reef fish populations in Philippine marine reserves: a meta-analysis
2001	not ecological	2009	Gardner, JB; Drinkwater, LE	The fate of nitrogen in grain cropping systems: a meta-analysis of N-15 field experiments
2002	no publication-based meta-analysis	2009	Machado, HE; Pollen, AA; Hofmann, HA; Renn, SC	Interspecific profiling of gene expression informed by comparative genomic hybridization: A review and a novel approach in African cichlid fishes
2003	no weighting neccessary	2009	Jiang, L; Pu, ZC	Different Effects of Species Diversity on Temporal Stability in Single-Trophic and Multitrophic Communities
2004	no publication-based meta-analysis	2009	Meng, TT; Ni, J; Harrison, SP	Plant morphometric traits and climate gradients in northern China: a meta-analysis using quadrat and flora data
2005		2009	Lundgren, JG	Nutritional aspects of non-prey foods in the life histories of predaceous Coccinellidae
[truncated: 621 more rows]

## Sheet: Studies included in Survey
ID	YEAR	TYPE_EFFECT_SIZE	MISSING_VARIANCES_ENCOUNTERED	MISSING_PERCENT_STUDIES	MISSING_PERCENT_Effect size	TREATMENT_OF_MISSING_VALUES	Comment
1	2018	standardized mean difference	maybe - only complete cases included	NA	NA	complete case analysis
2	2018	correlation coef	maybe - only complete cases included	0.45	NA	complete case analysis
4	2018	response ratio	maybe - only complete cases included	NA	NA	complete case analysis
5	2018	correlation coef	maybe - only complete cases included	NA	NA	complete case analysis
8	2018	response ratio	maybe - only complete cases included	NA	NA	complete case analysis
10	2018	standardized mean difference	NA	NA	NA	NA
13	2018	standardized mean difference	maybe - only complete cases included	NA	NA	complete case analysis
14	2018	correlation coef	maybe - only complete cases included	NA	NA	complete case analysis
16	2018	correlation coef	NA	NA	NA	NA
20	2018	response ratio	yes - variances	NA	24.4	unweighted analysis	The data necessary to determine variance were not available for the majority of our response variables (24.4%), which is common in ecological meta analyses [1, 2, 11]. When the ratio of among-study variation to within-study variation is very high, meta analysis theory suggests that the parameter estimates of a weighted random-effects model is nearly the same as those from an unweighted model [9, …
29	2018	response ratio and mean difference	maybe - only complete cases included	NA	NA	complete case analysis
39	2018	standardized mean difference	maybe - only complete cases included	NA	NA	complete case analysis
42	2018	response ratio	maybe - only complete cases included	NA	NA	complete case analysis
43	2018	response ratio	yes - variances	NA	NA	imputation	assigned SD as 0.1 * mean
46	2018	correlation coef	yes - sample sizes	0.36	NA	complete case analysis
48	2018	standardized mean difference	yes - variances	NA	NA	imputation	assigned the highest SD from similar studies
56	2018	standardized mean difference	maybe - only complete cases included	NA	NA	complete case analysis
65	2018	response ratio	yes - variances	0.17	NA	imputation	assigned the mean coefficient of variation
67	2018	correlation coef	no	NA	NA	NA
68	2018	correlation coef	no	NA	NA	NA
70	2018	response ratio	yes - variances	high proportion	NA	different weighting scheme	used sample size, plot size for weigting
72	2018	response ratio	NA	NA	NA	NA
90	2017	mean difference and correlation coefficient	yes - variances	NA	NA	complete case analysis
94	2017	response ratio	yes - variances	NA	NA	imputation	assigned the mean coefficient of variation
95	2017	response ratio	maybe - only complete cases included	NA	NA	complete case analysis
98	2017	standardized mean difference	yes - both	NA	NA	complete case analysis
107	2017	correlation coef	NA	NA	NA	NA
114	2017	response ratio	maybe - only complete cases included	NA	NA	complete case analysis
139	2017	mean difference and correlation coefficient	no	NA	NA	NA
142	2017	response ratio	no	NA	NA	NA
144	2017	standardized mean difference	maybe - only complete cases included	NA	NA	complete case analysis
149	2017	correlation coef	no	NA	NA	NA
153	2017	standardized mean difference	maybe - only complete cases included	NA	NA	complete case analysis	It was possible to calculate the effect size of 25 studies
154	2017	response ratio	maybe - only complete cases included	NA	NA	complete case analysis	suffi cient information to perform a meta-analysis (e.g. sample size and variance)
155	2017	response ratio	no	NA	NA	NA
158	2017	response ratio	NA	NA	NA	NA
161	2017	response ratio	maybe - only complete cases included	NA	NA	complete case analysis
15	2018	standardized mean difference	maybe - only complete cases included	NA	NA	complete case analysis
17	2018	standardized mean difference	yes - variances	NA	NA	imputation	we weighted all estimates of Is and bc Is, b ythe square of number of individuals from which the variance in mating success was inferred
18	2018	standardized mean difference	maybe - only complete cases included	NA	NA	complete case analysis
26	2018	correlation coef	no	NA	NA	NA
30	2018	response ratio	yes - variances	many studies	NA	different weighting scheme	weights based on the sum of sample sizes
44	2018	correlation coef	maybe - only complete cases included	NA	NA	complete case analysis	no original data were reported
52	2018	correlation coef	yes - both	0.22	NA	complete case analysis
60	2018	standardized mean difference	yes - variances	NA	NA	imputation	In cases where SD or SE was not available and we were unsuccessful in retrieving same from corresponding authors, SD was reassigned as 10% of the mean for yield + sensitivity analysis
63	2018	standardized mean difference	yes - variances	0.12	NA	complete case + unweighted analysis	the log response ratio (ln(co-occurring primary and secondary FS/primary FS alone))40, including studies that reported effects without associated data dispersion (using a unit variance of 1 and bootstrapped confidence intervals). These analyses were important because more primary studies could be included (104 papers for abundance and 57 for richness)
66	2018	correlation coef	no	NA	NA	NA
80	2018	response ratio	yes - variances	0.6	NA	different weighting scheme	During this process, we estimated that in roughly 60% of all studies data did not include any sort of variance estimate (i.e., standard deviation, standard error or variance). We evaluated that removal of these studies would be more detrimental to the accuracy of our statistical estimates + observations were weighted by their sample sizes
84	2018	standardized mean difference	NA	NA	NA	NA
92	2017	standardized mean difference	no	NA	NA	NA
101	2017	response ratio	yes - variances	NA	NA	imputation + sensitivity analysis	When no information was obtained, standard deviations were imputed based on the ratio of standard deviations and means (of either control or treatment groups) from studies that reported both
105	2017	correlation coef	NA	NA	NA	NA
119	2017	standardized mean difference	maybe - only complete cases included	NA	NA	complete case analysis
126	2017	standardized mean difference	maybe - only complete cases included	maybe - only complete cases included	maybe - only complete cases included	maybe - only complete cases included
134	2017	response ratio	maybe - only complete cases included	NA	NA	complete case analysis
140	2017	response ratio	yes - both	up to 0,23	NA	complete case analysis
150	2017	correlation coef	yes - sample sizes	0.18	NA	complete case analysis
159	2017	response ratio	yes - variances	NA	NA	imputation	When values of qCO2 were not reported, the ratio was estimated when respiration and MBC measurements were both reported (100 observation pairs in 13 studies). In those cases, standard deviations for control and drought treatments were derived with Taylor expansion (Stuart and Ord, 1994):
174	2017	response ratio	yes - variances	0.17	NA	imputation	In instances where standard errors were not reported (a total of seven studies) we estimated them using the equation Sj5 PK i Si ffiffiffi ni p K Sj ffiffiffi nj p , where the unknown standard error (Sj ) of experiment j is estimated based on the standard errors (Si ) and sample sizes (ni ) of K studies for which these data were available and the sample size of the target experiment (nj ) (Korich…
175	2017	standardized mean difference	maybe - only complete cases included	NA	NA	complete case analysis
814	2015	standardized mean difference	no	NA	NA	NA
185	2017	standardized mean difference	yes - variances	NA	NA	unweighted analysis	In cases where a measure of variability (e.g. standard deviation) between treatment means was not reported and each response contained two or more observations, we calculated a variation of a response ratio (Hedges et al. 1999), relativized to the control mean, as our measure of effect size. We defined this standardized response as:
187	2017	correlation coef	no	NA	NA	NA
189	2017	standardized mean difference	maybe - only complete cases included	NA	NA	complete case analysis
199	2017	standardized mean difference	maybe - only complete cases included	NA	NA	complete case analysis
249	2017	response ratio	maybe - only complete cases included	NA	NA	complete case analysis	Response Ration 0 = exclusion
252	2017	standardized mean difference	maybe - only complete cases included	NA	NA	imputation
255	2017	correlation coef	NA	NA	NA	multiple imputation
259	2017	response ratio	yes - both	NA	0.65	complete case + unweighted analysis	Only 35% of studies were complete hence unweighted analysis
263	2017	standardized mean difference	no	NA	NA	NA
265	2017	standardized mean difference	NA	NA	NA	NA
272	2017	standardized mean difference	maybe - only complete cases included	NA	NA	NA
283	2017	response ratio	NA	NA	NA	imputation
307	2017	standardized mean difference	maybe - only complete cases included	NA	NA	complete case analysis
308	2017	standardized mean difference	yes - both	NA	NA	multiple imputation
313	2017	response ratio	no	NA	NA	NA
322	2017	standardized mean difference	maybe - only complete cases included	NA	NA	complete case analysis
324	2017	response ratio	yes - variances	NA	NA	imputation	When standard error, standard deviation, or confidence interval (CI) was not provided, we assumed a standard deviation of onetenth of the mean value
326	2017	standardized mean difference	NA	NA	NA	NA
330	2017	standardized mean difference	no	NA	NA	NA
332	2017	standardized mean difference	maybe - only complete cases included	NA	NA	complete case analysis
335	2017	standardized mean difference	maybe - only complete cases included	NA	NA	complete case analysis
336	2017	response ratio	NA	NA	NA	NA
342	2017	response ratio	maybe - only complete cases included	NA	NA	complete case analysis
351	2017	response ratio	maybe - only complete cases included	NA	NA	complete case analysis
355	2017	response ratio	maybe - only complete cases included	NA	NA	complete case analysis
361	2017	response ratio	NA	NA	NA	imputation
365	2017	response ratio	yes - variances	NA	NA	complete case + unweighted analysis
395	2017	response ratio	maybe - only complete cases included	NA	NA	complete case analysis
450	2016	standardized mean difference	maybe - only complete cases included	NA	NA	complete case analysis
452	2016	standardized mean difference	maybe - only complete cases included	NA	NA	complete case analysis
455	2016	standardized mean difference	maybe - only complete cases included	NA	NA	complete case analysis
461	2016	response ratio	yes - variances	NA	NA	imputation
463	2016	response ratio	NA	NA	NA	NA
464	2016	response ratio	maybe - only complete cases included	NA	NA	complete case analysis
466	2016	standardized mean difference	maybe - only complete cases included	NA	NA	complete case analysis
480	2016	response ratio	no	NA	NA	NA
491	2016	correlation coef	no	NA	NA	NA
501	2016	response ratio	no	NA	NA	NA
296	2017	correlation coef	no	NA	NA	NA
356	2017	standardized mean difference	maybe - only complete cases included	NA	NA	complete case analysis
502	2016	response ratio	maybe - only complete cases included	NA	NA	complete case analysis
510	2016	standardized mean difference	maybe - only complete cases included	NA	NA	complete case analysis
518	2016	standardized mean difference	no	NA	NA	NA
525	2016	standardized mean difference	NA	NA	NA	NA
529	2016	standardized mean difference	maybe - only complete cases included	NA	NA	complete case analysis
530	2016	standardized mean difference	no	NA	NA	NA
558	2016	standardized mean difference	no	NA	NA	NA
559	2016	correlation coef	NA	NA	NA	NA
562	2016	response ratio	maybe - only complete cases included	NA	NA	complete case analysis
564	2016	response ratio	yes - variances	NA	NA	imputation
579	2016	correlation coef	maybe - only complete cases included	NA	NA	complete case analysis
583	2016	response ratio	yes - variances	NA	NA	imputation
592	2016	standardized mean difference	maybe - only complete cases included	NA	NA	complete case analysis
594	2016	response ratio	maybe - only complete cases included	NA	NA	complete case analysis
596	2016	standardized mean difference	maybe - only complete cases included	NA	NA	complete case analysis	doesn't say if weighted or not
630	2016	response ratio	maybe - only complete cases included	NA	NA	complete case analysis	doesn't say if weighted or not
634	2016	standardized mean difference	no	NA	NA	NA
635	2016	standardized mean difference	NA	NA	NA	NA
642	2016	response ratio	no	NA	NA	NA
643	2016	standardized mean difference	yes - variances	NA	NA	multiple imputation
645	2016	standardized mean difference	maybe - only complete cases included	0.33	NA	complete case analysis	inclusion criteria in supplement, aber daraus werde ich nicht schlauber
650	2016	standardized mean difference	no	NA	NA	NA
654	2016	response ratio	no	NA	NA	NA
655	2016	response ratio	maybe - only complete cases included	NA	NA	complete case analysis
665	2016	standardized mean difference	yes - variances	NA	NA	imputation	if no control, before harvest was treated as control
671	2016	correlation coef	maybe - only complete cases included	NA	NA	complete case analysis	Not sure if weighted
672	2016	standardized mean difference	no	NA	no	NA
683	2016	standardized mean difference	no	NA	no	NA
684	2016	response ratio	maybe - only complete cases included	NA	NA	complete case analysis
686	2016	correlation coef	maybe - only complete cases included	NA	NA	complete case analysis
691	2016	standardized mean difference	no	NA	no	NA	all good if Hedge's g* = Hedge's g
694	2016	response ratio	maybe - only complete cases included	NA	NA	complete case analysis
696	2016	standardized mean difference	no	NA	NA	NA
734	2016	response ratio	no	NA	no	NA	not sure if weighted or not
759	2015	standardized mean difference	NA	NA	NA	NA
764	2015	standardized mean difference	maybe - only complete cases included	NA	NA	complete case analysis
917	2015	response ratio	yes - variances	NA	NA	imputation
930	2015	standardized mean difference	no	NA	NA	NA	all good if Hedge's g* = Hedge's g
767	2015	response ratio	no	NA	no	NA
772	2015	standardized mean difference	maybe - only complete cases included	NA	NA	complete case analysis
783	2015	standardized mean difference	maybe - only complete cases included	NA	NA	complete case analysis
810	2015	response ratio	maybe - only complete cases included	NA	NA	complete case analysis
817	2015	response ratio	maybe - only complete cases included	NA	NA	complete case analysis
821	2015	standardized mean difference	yes - variances	NA	NA	imputation
839	2015	standardized mean difference	no	NA	no	NA
845	2015	response ratio	maybe - only complete cases included	NA	NA	complete case analysis
846	2015	standardized mean difference	maybe - only complete cases included	NA	NA	complete case analysis
855	2015	response ratio	maybe - only complete cases included	NA	NA	complete case analysis
864	2015	standardized mean difference	no	NA	no	NA
869	2015	correlation coef	yes - both	NA	NA	imputation	es ist nicht genauer angegeben, welche daten abgeleitet werden mussten, deswegen both
881	2015	correlation coef	maybe - only complete cases included	NA	NA	complete case analysis
939	2015	response ratio and mean difference	no	NA	no	NA	effect sizes named: smd and weighted mean response ratio (= response ratio?)
942	2015	response ratio	yes - variances	NA	NA	imputation
946	2015	correlation coef	maybe - only complete cases included	NA	NA	complete case analysis
952	2015	standardized mean difference	no	NA	no	NA
954	2015	response ratio	maybe - only complete cases included	NA	NA	complete case analysis
955	2015	response ratio	maybe - only complete cases included	NA	NA	complete case analysis
957	2015	response ratio	no	NA	no	NA
959	2015	correlation coef	maybe - only complete cases included	NA	NA	complete case analysis
986	2015	correlation coef	NA	NA	NA	imputation + sensitivity analysis
997	2015	response ratio	maybe - only complete cases included	NA	NA	complete case analysis
998	2015	standardized mean difference	maybe - only complete cases included	NA	NA	complete case analysis
1030	2014	correlation coef	yes - variances	NA	NA	imputation
1041	2014	response ratio	maybe - only complete cases included	NA	NA	unweighted analysis	to few data for weighted analysis
1043	2014	correlation coef	maybe - only complete cases included	NA	NA	complete case analysis
1045	2014	response ratio	maybe - only complete cases included	NA	NA	complete case analysis
1048	2014	response ratio	no	NA	no	NA
1052	2014	standardized mean difference	maybe - only complete cases included	NA	NA	complete case analysis
1053	2014	standardized mean difference	yes - variances	NA	NA	imputation
1058	2014	response ratio	maybe - only complete cases included	NA	NA	complete case analysis
1063	2014	response ratio	no	NA	no	NA
1067	2014	standardized mean difference	yes - variances	NA	0.2	imputation	SD missing in 20%, calculated from tandard error or confidence intervals
1075	2014	response ratio	yes - both	NA	NA	multiple imputation
1080	2014	correlation coef	no	NA	no	NA
1081	2014	standardized mean difference	no	NA	no	NA
1090	2014	standardized mean difference	maybe - only complete cases included	NA	NA	complete case analysis
1099	2014	correlation coef	no	NA	no	NA
1103	2014	correlation coef	maybe - only complete cases included	NA	NA	complete case analysis
1114	2014	correlation coef	maybe - only complete cases included	NA	NA	complete case analysis
1123	2014	correlation coef	maybe - only complete cases included	NA	NA	complete case analysis
1131	2014	response ratio	maybe - only complete cases included	NA	NA	complete case analysis
1136	2014	standardized mean difference	yes - both	NA	NA	multiple imputation	Odds Ratio calculated when variances or sample size not given
1145	2014	correlation coef	maybe - only complete cases included	NA	NA	complete case analysis	mean values for weather calculated based on models
1147	2014	correlation coef	yes - variances	NA	NA	imputation	effect sizes were converted to cc
1151	2014	response ratio	yes - variances	NA	NA	imputation	bulk density was estimated if not given
1158	2014	standardized mean difference	no	NA	no	NA
1165	2014	standardized mean difference	no	NA	no	NA
1170	2014	response ratio	no	NA	no	NA
1172	2014	standardized mean difference	no	NA	no	NA
1182	2014	correlation coef	maybe - only complete cases included	NA	NA	complete case analysis
1183	2014	standardized mean difference	maybe - only complete cases included	NA	NA	complete case analysis
1184	2014	correlation coef	maybe - only complete cases included	NA	NA	complete case analysis
1185	2014	response ratio	no	NA	no	NA
1188	2014	correlation coef	maybe - only complete cases included	NA	NA	complete case analysis
1190	2014	correlation coef	maybe - only complete cases included	NA	NA	complete case analysis
1195	2014	standardized mean difference	no	NA	no	NA
1196	2014	standardized mean difference	no	NA	no	NA
1202	2014	response ratio	yes - both	NA	NA	multiple imputation
1206	2014	standardized mean difference	no	NA	no	NA
1267	2013	standardized mean difference	no	NA	no	NA
1292	2013	correlation coef	maybe - only complete cases included	NA	NA	complete case analysis
1294	2013	response ratio	yes - both	NA	NA	multiple imputation
1295	2013	response ratio and mean difference	NA	NA	NA	NA	rr unweighted, smd weighted wenn das als weighted gilt, kann die drin bleiben, ansonsten raus
1303	2013	correlation coef	no	NA	no	NA
1309	2013	response ratio	yes - both	NA	NA	unweighted analysis
1310	2013	correlation coef	maybe - only complete cases included	NA	NA	complete case analysis
1325	2013	standardized mean difference	no	NA	no	NA
1336	2013	correlation coef	maybe - only complete cases included	NA	NA	complete case analysis
1338	2013	response ratio	maybe - only complete cases included	NA	NA	complete case analysis
1339	2013	correlation coef	maybe - only complete cases included	NA	NA	complete case analysis
1340	2013	standardized mean difference	maybe - only complete cases included	NA	NA	complete case analysis
1341	2013	response ratio	NA	NA	NA	NA
1348	2013	standardized mean difference	no	NA	no	NA
1351	2013	standardized mean difference	maybe - only complete cases included	NA	NA	complete case analysis	also odds ratio
1353	2013	standardized mean difference	maybe - only complete cases included	NA	NA	complete case analysis
1355	2013	correlation coef	maybe - only complete cases included	NA	NA	complete case analysis
1360	2013	response ratio	no	NA	no	NA
1376	2013	response ratio	maybe - only complete cases included	NA	NA	complete case analysis
1381	2013	response ratio	maybe - only complete cases included	NA	NA	complete case analysis
1385	2013	correlation coef	maybe - only complete cases included	NA	NA	complete case analysis
1389	2013	response ratio	maybe - only complete cases included	NA	NA	complete case analysis
1393	2013	correlation coef	yes - variances	NA	NA	imputation
1396	2013	correlation coef	maybe - only complete cases included	NA	NA	complete case analysis
1411	2013	standardized mean difference	maybe - only complete cases included	NA	NA	complete case analysis
1415	2013	standardized mean difference	no	NA	no	NA
1424	2013	response ratio	maybe - only complete cases included	NA	NA	complete case analysis
1451	2013	response ratio	NA	0	NA	NA
1502	2012	response ratio	yes - variances	0.17	NA	unweighted analysis
1504	2012	standardized mean difference	maybe - only complete cases included	NA	NA	complete case analysis
1511	2012	standardized mean difference	no	NA	no	NA
1530	2012	response ratio	maybe - only complete cases included	NA	NA	complete case analysis
1557	2012	response ratio	maybe - only complete cases included	NA	NA	complete case analysis	meta analysy and greenhouse experiment in one paper
1558	2012	standardized mean difference	maybe - only complete cases included	NA	NA	complete case analysis
1560	2012	standardized mean difference	maybe - only complete cases included	NA	NA	complete case analysis
1570	2012	mean difference and correlation coefficient	maybe - only complete cases included	NA	NA	complete case analysis
1571	2012	correlation coef	yes - variances	NA	NA	imputation
1573	2012	correlation coef	NA	NA	NA	NA
1578	2012	standardized mean difference	maybe - only complete cases included	NA	NA	complete case analysis	Zählt das als imputation? If descriptive statistics were lacking, we used reported F or t values to calculate d.
1574	2012	response ratio	maybe - only complete cases included	NA	NA	complete case analysis	odds Ratio and rr used
1591	2012	response ratio	yes - both	NA	NA	unweighted analysis	some of the studies used in the current analysis did not provide independent sample sizes, standard deviations or standard errors, or confidence intervals
1611	2012	response ratio	maybe - only complete cases included	NA	NA	complete case analysis	missing variance okay? 'standard deviation between replicate means is often not: (1) reported, (2) available because sample size is one, or (3) meaningful because the size of a replicate varies dramatically from study to study.'
1631	2012	response ratio	yes - sample sizes	NA	NA	imputation	number of replicates was unclear and in these cases, we assumed a conservative n ¼ 3.
1638	2012	response ratio	yes - variances	NA	0.36	unweighted analysis
1648	2012	correlation coef	maybe - only complete cases included	NA	NA	complete case analysis
1649	2012	standardized mean difference	maybe - only complete cases included	NA	NA	complete case analysis
1659	2012	standardized mean difference	no	NA	no	NA
1665	2012	correlation coef	no	NA	no	NA
1670	2012	correlation coef	no	NA	no	NA
1676	2012	correlation coef	no	NA	no	NA
1682	2012	standardized mean difference	maybe - only complete cases included	NA	NA	complete case analysis
1687	2012	standardized mean difference	maybe - only complete cases included	NA	NA	complete case analysis
1690	2012	standardized mean difference	maybe - only complete cases included	NA	NA	complete case analysis
1714	2011	standardized mean difference	maybe - only complete cases included	NA	NA	complete case analysis
1720	2011	standardized mean difference	maybe - only complete cases included	NA	NA	complete case analysis
1738	2011	response ratio	maybe - only complete cases included	NA	NA	complete case analysis
1740	2011	standardized mean difference	maybe - only complete cases included	NA	NA	complete case analysis	'inverse of the sample variance' = smd? Wenn ja, alles gut, wenn nein, effect size ändern
1748	2011	response ratio and mean difference	maybe - only complete cases included	NA	NA	complete case analysis
1750	2011	correlation coef	maybe - only complete cases included	NA	NA	complete case analysis
1753	2011	response ratio and mean difference	yes - variances	NA	NA	imputation	Habe das als variance imputation gewertet, wenn nicht, ändern 'To estimate fresh mass from data on dry mass we collected 33 pollinator species belonging to several families and orders (Diptera, Hymenoptera) and estimated their fresh and dry mass. The resulting regression model (...) allowed us to estimate fresh mass from pollinating insects of published studies.'
1761	2011	standardized mean difference	maybe - only complete cases included	NA	NA	complete case analysis
1763	2011	correlation coef	NA	NA	NA	NA
1766	2011	standardized mean difference	no	NA	no	NA
1767	2011	response ratio	yes - variances	NA	NA	unweighted analysis
1775	2011	correlation coef	maybe - only complete cases included	NA	NA	complete case analysis
1795	2011	standardized mean difference	NA	NA	NA	unweighted analysis	sample size too small for weighted
1806	2011	correlation coef	maybe - only complete cases included	NA	NA	complete case analysis	multiple effect sizes derived from a single study are likely to be dependent on each other if they relied on the same individuals, we built 2 data sets
1810	2011	standardized mean difference	no	NA	no	NA
1811	2011	correlation coef	no	NA	no	NA
1814	2011	standardized mean difference	maybe - only complete cases included	NA	NA	complete case analysis
1815	2011	correlation coef	no	NA	no	NA
1817	2011	correlation coef	maybe - only complete cases included	NA	NA	complete case analysis
1818	2011	response ratio and mean difference	no	NA	no	NA
1819	2011	standardized mean difference	yes - sample sizes	NA	NA	imputation	loci used to calculate sample size
1825	2011	correlation coef	maybe - only complete cases included	NA	NA	complete case analysis
1857	2010	response ratio	maybe - only complete cases included	NA	NA	complete case analysis
1866	2010	response ratio	maybe - only complete cases included	NA	NA	complete case analysis	unweighted analysis to see if any difference, no difference shown
1876	2010	correlation coef	maybe - only complete cases included	NA	NA	complete case analysis	Spearman = Pearson? Wenn ja, alles gut, wenn nicht ändern!
1884	2010	mean difference and correlation coefficient	maybe - only complete cases included	NA	NA	complete case analysis	Standard difference in diversity means = smd? Wenn nicht, nur ES=cc
1898	2010	response ratio and mean difference	no	NA	no	NA
1900	2010	mean difference and correlation coefficient	maybe - only complete cases included	NA	NA	complete case analysis
1904	2010	response ratio	yes - both	NA	NA	unweighted analysis
1907	2010	standardized mean difference	no	NA	no	NA
1911	2010	standardized mean difference	no	NA	no	NA
1920	2010	standardized mean difference	maybe - only complete cases included	NA	NA	complete case analysis
1926	2010	standardized mean difference	no	NA	no	NA
1934	2010	standardized mean difference	maybe - only complete cases included	NA	NA	complete case analysis
1945	2010	correlation coef	maybe - only complete cases included	NA	NA	complete case analysis
1947	2010	response ratio	maybe - only complete cases included	NA	NA	complete case analysis	ln(effect size) = ln(impacted) – ln(control) = rr? Wenn ja, alles gut, wenn nicht effect size ändern
1954	2010	response ratio and mean difference	maybe - only complete cases included	NA	NA	complete case analysis	rr unweighted, smd weighted wenn das als weighted gilt, kann die drin bleiben, ansonsten raus
1965	2010	response ratio and mean difference	maybe - only complete cases included	NA	NA	complete case analysis
1967	2010	standardized mean difference	no	NA	no	NA
1969	2010	response ratio	maybe - only complete cases included	NA	NA	complete case analysis
1995	2010	response ratio and mean difference	no	NA	NA	NA	Sensitivity analyses were carries our to explore the impact of using the two effect size metrics
2000	2009	response ratio	maybe - only complete cases included	NA	NA	complete case analysis
2001	2009	standardized mean difference	maybe - only complete cases included	NA	NA	complete case analysis
2018	2009	response ratio	NA	NA	NA	NA
2023	2009	response ratio	maybe - only complete cases included	NA	NA	complete case analysis
2027	2009	response ratio	maybe - only complete cases included	NA	NA	complete case analysis
2030	2009	correlation coef	maybe - only complete cases included	NA	NA	complete case analysis
2052	2009	response ratio	maybe - only complete cases included	NA	NA	complete case analysis
2053	2009	standardized mean difference	maybe - only complete cases included	NA	NA	complete case analysis
2057	2009	standardized mean difference	maybe - only complete cases included	NA	NA	complete case analysis	unweighted to reduce bias towards small sample sizes
2059	2009	standardized mean difference	maybe - only complete cases included	NA	NA	complete case analysis	d+ = smd? Fall ja, alles ok, wenn nicht efect size ändern
2071	2009	correlation coef	maybe - only complete cases included	NA	NA	complete case analysis
2073	2009	correlation coef	no	NA	no	NA
2074	2009	response ratio	maybe - only complete cases included	NA	NA	complete case analysis
2075	2009	correlation coef	maybe - only complete cases included	NA	NA	complete case analysis
2100	2008	response ratio	maybe - only complete cases included	NA	NA	unweighted analysis	no difference between weighted and unweighted
2104	2008	standardized mean difference	maybe - only complete cases included	NA	NA	complete case analysis
2109	2008	mean difference and correlation coefficient	maybe - only complete cases included	NA	NA	complete case analysis	two data sets
2110	2008	correlation coef	no	NA	no	NA
2124	2008	correlation coef	no	NA	no	NA
2134	2008	correlation coef	maybe - only complete cases included	NA	NA	complete case analysis
2135	2008	correlation coef	no	NA	no	NA
2138	2008	correlation coef	NA	NA	NA	NA
2139	2008	response ratio	NA	NA	NA	unweighted analysis
2144	2008	standardized mean difference	maybe - only complete cases included	NA	NA	complete case analysis
2148	2008	response ratio	NA	NA	NA	NA
2156	2008	response ratio	yes - variances	NA	NA	unweighted analysis
2160	2008	standardized mean difference	maybe - only complete cases included	NA	NA	complete case analysis	not sure if they searched for publications or used their own
2164	2008	response ratio	maybe - only complete cases included	NA	NA	complete case analysis
2167	2008	response ratio	maybe - only complete cases included	NA	NA	complete case analysis
201	2017	standardized mean difference	maybe - only complete cases included	NA	NA	complete case analysis
209	2017	response ratio	yes - variances	0.97	0.44	imputation + sensitivity analysis
211	2017	response ratio	maybe - only complete cases included	NA	NA	complete case analysis
250	2017	correlation coef	yes - variances	NA	NA	imputation
309	2017	standardized mean difference	maybe - only complete cases included	NA	NA	complete case analysis
310	2017	standardized mean difference	maybe - only complete cases included	NA	NA	complete case analysis
319	2017	correlation coef	maybe - only complete cases included	NA	NA	complete case analysis
321	2017	response ratio	yes - variances	NA	NA	imputation + sensitivity analysis
328	2017	response ratio	yes - variances	NA	NA	imputation
337	2017	correlation coef	no	NA	NA	NA
347	2017	response ratio	yes - variances	0,3 - 0,4	NA	imputation	mean value imputation
354	2017	standardized mean difference	maybe - only complete cases included	NA	NA	complete case analysis
382	2017	correlation coef	maybe - only complete cases included	NA	NA	complete case analysis
383	2017	standardized mean difference	yes - both	NA	NA	imputation
483	2016	response ratio	yes - both	NA	NA	unweighted analysis
494	2016	correlation coef	no	NA	NA	NA
495	2016	response ratio	maybe - only complete cases included	0.7	NA	complete case analysis
496	2016	correlation coef	no	NA	NA	NA
507	2016	correlation coef	yes - sample sizes	NA	NA	unweighted + sensitivity analysis
515	2016	response ratio	maybe - only complete cases included	NA	NA	complete case analysis
528	2016	correlation coef	maybe - only complete cases included	NA	NA	complete case analysis
534	2016	response ratio	yes - variances	NA	NA	imputation	mean CV * 1.25
538	2016	response ratio	yes - variances	NA	NA	approximated variances from sample sizes
555	2016	response ratio	yes - variances	many	NA	unweighted analysis
557	2016	response ratio	no	NA	NA	complete case analysis
561	2016	response ratio	yes - both	NA	NA	complete case analysis
577	2016	standardized mean difference	NA	NA	NA	NA
586	2016	response ratio and correlation coef	yes - both	NA	NA	approximated variances from sample sizes
590	2016	response ratio	yes - both	0.5	NA	unweighted analysis
614	2016	standardized mean difference	maybe - only complete cases included	NA	NA	complete case analysis
646	2016	correlation coef	no	NA	NA	NA
661	2016	standardized mean difference	yes - variances	NA	0.21	multiple imputation
674	2016	response ratio	yes - variances	0,2 - 0,3	NA	imputation	mean value imputation
675	2016	response ratio	yes - variances	NA	NA	imputation	mean value imputation
679	2016	response ratio	yes - variances	frequently	NA	approximated variances from sample sizes
680	2016	response ratio and mean difference	yes - variances	NA	NA	NA
681	2016	correlation coef	no	NA	NA	NA
682	2016	response ratio	yes - variances	0.46	NA	complete case analysis
708	2016	response ratio	yes - sample sizes	0.27	NA	complete case and sensitivity analysis
746	2015	response ratio	yes - variances	NA	NA	imputation	imputed variance as one
764	2015	standardized mean difference	maybe - only complete cases included	NA	NA	complete case analysis
782	2015	correlation coef	maybe - only complete cases included	NA	NA	complete case analysis
807	2015	standardized mean difference	no	NA	NA	NA
849	2015	correlation coef	no	NA	NA	NA
852	2015	correlation coef	no	NA	NA	NA
853	2015	standardized mean difference	no	NA	NA	NA
863	2015	response ratio	maybe - only complete cases included	NA	NA	complete case analysis
880	2015	response ratio	NA	NA	NA	NA
924	2015	correlation coef	no	NA	NA	NA
973	2015	response ratio	yes - variances	0,44 - 0,54	NA	imputation
983	2015	response ratio	maybe - only complete cases included	NA	NA	complete case analysis
995	2015	standardized mean difference	NA	NA	NA	NA
1036	2014	response ratio	no	NA	NA	NA
1054	2014	correlation coef	no	NA	NA	NA
1062	2014	response ratio	no	NA	NA	NA
1065	2014	standardized mean difference	yes - both	NA	NA	complete case analysis
1072	2014	response ratio	maybe - only complete cases included	NA	NA	complete case analysis
1084	2014	mean difference and correlation coefficient	NA	NA	NA	NA
1107	2014	response ratio	maybe - only complete cases included	NA	NA	complete case analysis
1122	2014	response ratio	yes - variances	most	NA	unweighted analysis
1166	2014	response ratio	yes - both	most	NA	complete case analysis
1167	2014	response ratio	no	NA	NA	NA
1198	2014	standardized mean difference	maybe - only complete cases included	NA	NA	complete case analysis
1187	2014	response ratio	maybe - only complete cases included	NA	NA	complete case analysis
1194	2014	correlation coef	yes - both	NA	NA	different effect size used
1204	2014	response ratio	yes - variances	few	NA	imputation	mean value imputation
1208	2014	response ratio	yes - variances	NA	0.17	bayesian imputation
1238	2014	response ratio	yes - variances	NA	NA	imputation	mean value imputation
1270	2013	response ratio	yes - variances	0.7	NA	unweighted analysis
1272	2013	response ratio and mean difference	no	NA	NA	NA
1280	2013	correlation coef	no	NA	NA	NA
1297	2013	correlation coef	yes - sample sizes	NA	NA	complete case analysis
1326	2013	correlation coef	no	NA	NA	NA
1350	2013	correlation coef	no	NA	NA	NA
1352	2013	correlation coef	no	NA	NA	NA
1410	2013	standardized mean difference	yes - both	NA	NA	complete case analysis
1437	2013	standardized mean difference	NA	NA	NA	NA
1451	2013	response ratio	no	NA	NA	NA
1455	2013	correlation coef	yes - variances	NA	29.8	complete case analysis
1527	2012	standardized mean difference	maybe - only complete cases included	NA	NA	complete case analysis
1529	2012	correlation coef	yes - both	several	NA	complete case analysis
1547	2012	correlation coef	yes - sample sizes	NA	NA	complete case analysis
1561	2012	standardized mean difference	yes - sample sizes	NA	NA	imputation	if range of n was given then the conservative estimate was adopted
1635	2012	response ratio	maybe - only complete cases included	NA	NA	complete case analysis
1644	2012	correlation coef	no	NA	NA	NA
2185	2007	standardized mean difference	NA	NA	NA	NA
2196	2007	standardized mean difference	maybe - only complete cases included	NA	NA	complete case analysis
2211	2007	correlation coef	NA	NA	NA	NA
2226	2007	response ratio and mean difference	no	NA	no	NA	smd weighted, rr not; results very similar, so only smd results presented.
2228	2007	standardized mean difference	maybe - only complete cases included	NA	NA	complete case analysis
2232	2007	response ratio	yes - both	NA	NA	unweighted analysis
2234	2007	standardized mean difference	maybe - only complete cases included	NA	NA	complete case analysis
2241	2007	response ratio	yes - both	NA	NA	unweighted analysis
2249	2007	response ratio	maybe - only complete cases included	NA	NA	complete case analysis
2268	2006	response ratio	NA	NA	NA	NA
2271	2006	correlation coef	maybe - only complete cases included	NA	NA	complete case analysis
2276	2006	correlation coef	maybe - only complete cases included	NA	NA	complete case analysis
2278	2006	correlation coef	maybe - only complete cases included	NA	NA	complete case analysis
2281	2006	response ratio and mean difference	no	NA	NA	NA
2290	2006	standardized mean difference	maybe - only complete cases included	NA	NA	complete case analysis
2297	2006	correlation coef	maybe - only complete cases included	NA	NA	complete case analysis
2298	2006	standardized mean difference	NA	NA	NA	NA	meta analysy (short term) and field study (long term)
2299	2006	correlation coef	maybe - only complete cases included	NA	NA	complete case analysis
2309	2006	standardized mean difference	maybe - only complete cases included	NA	NA	complete case analysis
2335	2005	standardized mean difference	no	NA	no	NA
2338	2005	standardized mean difference	maybe - only complete cases included	NA	NA	complete case analysis
2343	2005	correlation coef	maybe - only complete cases included	NA	NA	complete case analysis
2350	2005	response ratio	maybe - only complete cases included	NA	NA	complete case analysis
2354	2005	response ratio	no	NA	no	NA
2361	2005	standardized mean difference	maybe - only complete cases included	NA	NA	unweighted analysis	also sensitivity analysis
2368	2005	standardized mean difference	yes - variances	NA	NA	imputation + sensitivity analysis
2376	2004	standardized mean difference	no	NA	NA	NA
2386	2004	correlation coef	maybe - only complete cases included	NA	NA	complete case analysis
2390	2004	standardized mean difference	NA	NA	NA	NA
2391	2004	response ratio and mean difference	NA	NA	NA	NA
2419	2003	correlation coef	NA	NA	NA	NA
2452	2002	response ratio	no	NA	no	NA
2456	2002	standardized mean difference	maybe - only complete cases included	NA	NA	complete case analysis	meta analysis and field experiemtn
2458	2002	response ratio	yes - variances	NA	NA	NA
2463	2002	correlation coef	NA	NA	NA	NA
2467	2002	correlation coef	maybe - only complete cases included	NA	NA	complete case analysis
2479	2001	response ratio	yes - variances	NA	NA	NA	weighting scheme was therefore designed based on the total area censused in each study
2481	2001	response ratio	maybe - only complete cases included	NA	NA	complete case analysis
2486	2001	response ratio	yes - variances	NA	NA	unweighted analysis	if this doens't mean weighted, then all is good otehrwise treatment of missing values needs to be changed'I used resampling methods after 5000 iterations to calculate mean effect sizes and confidence intervals'
2487	2001	response ratio	no	NA	no	NA
2505	2000	standardized mean difference	maybe - only complete cases included	NA	NA	complete case analysis
2517	1999	response ratio	yes - variances	NA	0.91	unweighted analysis
2521	1999	response ratio	yes - variances	NA	NA	unweighted analysis
2522	1999	correlation coef	maybe - only complete cases included	NA	NA	complete case analysis
2528	1998	response ratio and mean difference	maybe - only complete cases included	NA	NA	complete case analysis
2560	1996	standardized mean difference	maybe - only complete cases included	NA	NA	complete case analysis
2567	1992	standardized mean difference	no	NA	NA	NA
2568	1992	standardized mean difference	maybe - only complete cases included	NA	NA	complete case analysis
2577	2017	correlation coef	maybe - only complete cases included	NA	NA	complete case analysis
2578	2016	standardized mean difference	maybe - only complete cases included	NA	NA	complete case analysis
2614	2012	correlation coef	maybe - only complete cases included	NA	NA	complete case analysis
2618	2010	standardized mean difference	maybe - only complete cases included	NA	NA	complete case analysis
1662	2012	correlation coef	no	NA	NA	NA
1671	2012	response ratio	yes - variances	NA	NA	imputation + sensitivity analysis	median value imputation, complete and unweighted analysis
1674	2012	standardized mean difference	yes - variances	NA	NA	imputation	SD = mean / 10
1737	2011	correlation coef	no	NA	NA	NA
1744	2011	standardized mean difference	yes - variances	NA	NA	different effect size and unweighted analysis
1749	2011	response ratio	yes - variances	NA	NA	unweighted analysis
1765	2011	standardized mean difference	maybe - only complete cases included	NA	NA	complete case analysis
1794	2011	correlation coef	maybe - only complete cases included	NA	NA	complete case analysis
1830	2011	standardized mean difference	maybe - only complete cases included	NA	NA	complete case analysis
1832	2011	standardized mean difference	maybe - only complete cases included	NA	NA	complete case analysis
1878	2010	response ratio	yes - variances	NA	NA	complete case + unweighted analysis
1903	2010	response ratio	yes - variances	0.45	NA	complete case + unweighted analysis
1921	2010	response ratio	NA	NA	NA	approximated variances from sample sizes
1930	2010	standardized mean difference	no	NA	NA	NA
1935	2010	response ratio	yes - variances	NA	NA	different weighting scheme
1999	2009	response ratio and mean difference	no	NA	NA	NA
2005	2009	standardized mean difference	NA	NA	NA	NA
2012	2009	response ratio	no	NA	NA	NA
2020	2009	response ratio	yes - variances	NA	NA	approximated variances from sample sizes
2022	2009	response ratio	yes - variances	0.7	NA	unweighted analysis
2024	2009	standardized mean difference	no	NA	NA	NA
2056	2009	standardized mean difference	maybe - only complete cases included	NA	NA	complete case analysis
2061	2009	standardized mean difference	no	NA	NA	NA
2117	2008	standardized mean difference	yes - both	NA	NA	complete case + unweighted analysis
2151	2008	standardized mean difference	maybe - only complete cases included	NA	NA	complete case analysis
2192	2007	response ratio	no	NA	NA	NA
2207	2007	standardized mean difference	yes - both	0.5	NA	complete case analysis
2215	2007	standardized mean difference	maybe - only complete cases included	NA	NA	complete case analysis
2220	2007	correlation coef	NA	NA	NA	NA
2222	2007	standardized mean difference	maybe - only complete cases included	NA	NA	complete case analysis
2223	2007	standardized mean difference	maybe - only complete cases included	0,3-0,4	NA	complete case analysis
2248	2007	response ratio	maybe - only complete cases included	NA	NA	complete case analysis
2250	2007	standardized mean difference	no	NA	NA	NA
2263	2007	standardized mean difference	yes - variances	NA	NA	imputation	mean value imputation
2274	2006	response ratio	yes - variances	0.02	NA	complete case + unweighted analysis
2280	2006	correlation coef	maybe - only complete cases included	NA	NA	complete case analysis
2351	2005	response ratio	yes - variances	many	NA	unweighted analysis
2387	2004	correlation coef	maybe - only complete cases included	few	NA	complete case analysis
2405	2004	standardized mean difference	yes - both	0.58	NA	NA
2480	2001	correlation coef	no	NA	NA	NA
2489	2001	correlation coef	NA	NA	NA	NA
2491	2001	standardized mean difference	maybe - only complete cases included	few	NA	complete case analysis
345	2017	response ratio	yes - variances	NA	NA	imputation	median value imputation
473	2016	correlation coef	no	NA	NA	NA
2147	2008	standardized mean difference	yes - both	Many	NA	unweighted analysis
